# Supplementary material for: Unveiling the mechanism of calcitriol in treating type 2 diabetes mellitus: A combined network pharmacology and in vitro approach targeting ERS-related pathways
Source: PLoS One. 2026 Apr 16;21(4):e0347246. doi: 10.1371/journal.pone.0347246 (PMC13086306; doi:10.1371/journal.pone.0347246)
Supplement: S1 Table — Abbreviations: T2DM: type 2 diabetes mellitus; ERS: endoplasmic reticulum stress. (XLS) [file pone.0347246.s005.xls]

## Sheet: Calcitriol
MET
PTPN2
CYP19A1
PCSK9
GSK3B
EIF2AK2
AKT2
PIK3R1
EZH2
PRKCD
RET
CNR1
FAAH
SCD
STAT3
SPHK1
PTPN1
CNR2
CFTR
TLR4
PSEN1
AR
APP
HSD17B10
HSD11B2
SRD5A2
ADRB1
KIT
CCND1
ESR1
APEX1
PSEN2
HMGCR
NR3C2
MC4R
MAPK1
MAPK8
TFPI
CYP17A1
ADAM17
IDH1
NFKB1
ABCC1
P2RX7
NR1H3
KCNH2
MTOR
ADAM10
PRPS1
CTSD
HSP90AA1
KDR
EPHX1
SLC9A1
OPRM1
SERPINE1
PTGS1
PRKCA
RPS6KB1
CDK1
RIPK2
OPRD1
AURKA
FCGRT
PSENEN
GRIN1
CDK5
MMP2
XDH
NTRK1
MMP7
PRKCB
CD38
MAOA
DRD3
PIK3CB
F7
FGF1
PDGFRB
NR1D2
MMP1
IDO1
MMP3
MDM2
KLF5
NTSR2
METAP2
CDK2
FPR2
FLT4
SLC6A2
PTK2B
RXRA
ACACA
KIF11
MAP3K14
TBXA2R
TMPRSS6
MTNR1A
VDR
PYGL
PIK3CA
IL6ST
DUT
NR1I2
CYP3A4
FGFR1
MTNR1B
IMPDH2
MTRR
DAPK3
GCK
SCN3A
GC
CACNA1H
F2
CDK4
PDE3A
PIK3CD
GABRA1
FLT1
NAMPT
PLAT
CXCR3
GPBAR1
BMP1
FBP1
GABRG2
ACACB
IMPDH1
RORC
REN
ESR2
ARHGEF7
MEF2A
CACNA1B
CHRNB4
CCR2
BLM
GBA
TYRO3
SLC10A2
EPHX2
ADORA1
SCN2A
AVPR1A
CALCRL
HDAC2
CA2
JAK3
YAP1
GSK3A
CA1
RANBP2
GHSR
futA1
CLK4
spsE
CCNB1
GRM2
SAL1
CDC25B
C5AR1
yfmB
GPR55
CCNE1
CDK8
hrcQb
HCRTR2
secA
CYP2C5
TACR1
CHRM4
BRD4
ache
HCRTR1
murG
TACR2
TIM44
NCSTN
ITK
yxaF
caf1
ahcY
TDP1
TRIM24
FPR1
argB
glmU
CITED2
ung
CCNB2
CCNE2
PDE10A
MAPK11
tyrB
IL10RA
GABRA5
PDGFRA
HDAC10
emrD
TPR
BRD3
Capn2
gfcB
CDC25A
ald
HRH4
secY
moeA
cyoB
HSD17B11
mtnB
Flot2
CCNB3
lush
AF_1796
Cyt-b5
BETVII
CDC33
KDM1A
rplD
aroB
HOXA10
cadC
GABRA2
petA
dhaK
Cyb5b
GPD
CDC7
Gsta1
yxeI
sdhA
CCR1
ACX1
MPN_423
DHPS
CDC31
DCUN1D1
Nos2
APH1A
TOP2A
Egf
HA
fadR
RARG
rfbF
Chrm3
MJ0609
P
SEC23
fixL
CSF1R
GABRA3
Anp32a
INCENP
PH1782.1
tyrS
gatA
S1PR2
cII
OPRK1
gcvT
MARK3
Gcm1
AURKB
CEP3
nspA
allC
aldA
ACBD7
RUNX1T1
CTSK
PGGT1B
alr5027
GPR18
ymcA
shc
METAP1
H2-Ea
isdC
GLRA1
yqcC
ipi1
CCNT1
SYNCRIP
PDE7A
MAPK13
FER
frdA
GABRB3
torD
FNTA
APH1B
DLC1
LAP3
GR
CAM
Crebbp
FPRL2
SLC6A3
S1PR3
PRCP
rpo11
RNR2
pta
CSDE1
Rab5c
putA
trpF
NOTUM
TM_0065
chdC
perR
PDI1
STP22
sinR
gatD
ppa
MCHR1
GALM
TJP1
CCKBR
NTRK3
RXFP1
rop
S100A11
LIMK2
ETF1
aceA
avrPph3
GP64
dhp1
CHRNA1
Sin3b
FLT3
CALML3
TPK1
hxlB
AHA2
parC
RGS6
KAS
S1PR5
fliW
panB
folD
ACIAD0353
TTK
FKBP1A

## Sheet: ERS
MET
PTPN2
CYP19A1
PCSK9
GSK3B
EIF2AK2
AKT2
PIK3R1
EZH2
PRKCD
RET
CNR1
FAAH
SCD
STAT3
SPHK1
PTPN1
CNR2
CFTR
TLR4
PSEN1
AR
APP
HSD17B10
HSD11B2
SRD5A2
ADRB1
KIT
CCND1
ESR1
APEX1
PSEN2
HMGCR
NR3C2
MC4R
MAPK1
MAPK8
TFPI
CYP17A1
ADAM17
IDH1
NFKB1
ABCC1
P2RX7
NR1H3
KCNH2
MTOR
ADAM10
PRPS1
CTSD
HSP90AA1
KDR
EPHX1
SLC9A1
OPRM1
SERPINE1
PTGS1
PRKCA
RPS6KB1
CDK1
RIPK2
OPRD1
AURKA
FCGRT
PSENEN
GRIN1
CDK5
KCNMA1
EDN1
ABCC6
CXCR4
NOS2
TRIB3
ERG
SORL1
LEP
SERPINF1
BRCA1
PPP1R15B
COL1A1
HES1
GARS1
SIRT6
APOE
HSPD1
MIR200C
BCHE
BCL2
PXDN
FUS
TF
AQP2
IRS1
MFN2
CYP1A1
CAPN1
PRDX4
AGT
AHR
NFE2L2
HP
TBX21
ETFA
MANF
IL23A
LDLR
CDG2V
SHH
EIF2S1
LGR5
JAK2
TNFRSF1A
AQP11
APOA2
B2M
NF1
NCF1
AGER
TCF19
MIR221
MICA
NOTCH2
TOR2A
SNCA
HRAS
PROS1
VEGFA
APOL1
MME
MYC
SOCS3
VCP
C6orf120
FOXO1
HLA-DQA1
RHO
TRPV1
WFS1
PROC
CACNA1C
GGT2P
PRKN
ALOX12
BGLAP
MIR34A
MIR222
IL10
GPSM1
IAPP
MMP14
TREM2
EGFR
SOD1
BCR
CAPN2
NR4A1
ERBB2
NFE2L3
STAT5B
G6PD
THBS1
ACSL1
DIO2
GPER1
HTRA1
PTH
TARDBP
MIR101-1
KNG1
CASR
CXCL10
SFTPC
PDIA6
CDKN1A
LPL
DIO1
LIPC
MIR199A1
SLC22A12
SELENON
CHRM3
CPE
TOMM40
HPSE
ST6GAL1
APOA4
IGFBP3
ALB
DCN
LIN28A
KCNJ11
GBA1
CSNK2A1
BRAF
ARID1A
RCN2
AGR2
MAPK8IP1
HMGB1
CXCL14
MMP13
CD4
MBL2
PKD1
MAP3K5
ABCG1
PLCG1
HTR2C
FAS
PON1
CYP21A2
MIR27A
MIR320A
SLC47A1
ALOX15
SERPINA1
CRHR2
PRKAA1
MAPK9
EGR1
CYP2A6
STUB1
MAPK14
TH
PLA2G4A
EDNRB
NR1H2
ORAI1
APAF1
MATN3
ITPR1
ATXN3
H19
ATM
HSPA1A
CAMP
PPIB
UGT1A6
ANG
SCARB1
ITPR2
KEAP1
PIEZO1
SOAT1
F8
MCL1
TXNIP
IL6
TLR3
CAMK2G
CPT2
CASP3
DSPP
COL3A1
FASLG
PRKAA2
ABCG2
CD59
TTR
NUS1
ITGA2B
CYP1A2
BMPR2
NUCB2
FFAR4
S1PR1
DAB2IP
ERBB3
FGA
IGFBP1
IFNG
FOS
EMD
SLC12A1
FGF2
CLU
CAV1
HNF4A
RELA
HIF1A
NOS3
XBP1
EIF2AK4
GFAP
BSCL2
ADAMTS13
CYP2C8
FGL1
INSR
IL33
TLR9
HLA-DRB1
IER3IP1
HLA-B
JAK1
AKT1
CYP2B6
PON2
MALAT1
GH1
MAP2K1
YIPF5
WNT4
KITLG
HSD11B1
LCN2
SPARC
SERPINC1
LMNA
CASQ2
APOA1
FOXO3
LARS2
CDKN2A
PDIA4
ATG16L1
ERN1
JUN
NOTCH3
ADAMTS5
SESN2
APPL1
NOTCH1
CDKAL1
DAPK1
PAK2
PTGIS
PINK1
CNBP
SLC4A1
TKT
IGF1
GDF15
MITF
PON3
PCSK1
UGT1A1
FADS1
CYP2C19
BIRC5
CES2
BHMT
C3
PIN1
FOXA2
PLIN2
KL
SCP2
PCK2
GHRL
RYR1
PENK
LRRK2
MIOX
FGFR3
CST3
CHI3L1
VASH1
HSPA8
CEL
FN1
GAA
OPA1
TRAF2
WNT3A
RPE65
PLA2G6
CTSB
TNF
CAV3
PARK7
SGK1
DGAT1
SPP1
SFTPD
WNT5A
PTGS2
CSNK2B
CTNNB1
HAS2
TRPM2
ATXN2
ACE2
IRS2
SIK2
SELENOS
NEWENTRY
POR
SREBF2
TGFB1
TIMP1
ATP2A3
KCNQ1
PHB1
BSG
RIGI
WNT1
COL4A2
GFPT1
HMOX1
INS
C1orf22
SMAD2
IGF2BP2
HDAC4
CTRC
TSC1
TULP1
THBS4
APOH
PDX1
TLR7
APOD
TRPV4
KLB
NFE2L1
HLA-G
LRP2
CYBB
TRPC6
TERT
IFNL4
SAA1
REG1A
FBXW7
SRC
CYB5R3
GFER
COL4A1
TP53
STK11
CCN1
CASP9
UMOD
IL32
CAT
ELAVL1
MIR150
PRKACA
AHSG
SIRT1
IL1B
IGF2R
FGF21
IL12B
ZMPSTE24
HAMP
SREBF1
LPIN1
POU2F1
TLR2
HCRT
PLAUR
EDEM3
INSIG1
CYP1B1
AVP
DRD1
CYBA
RAC1
PTEN
ANXA1
SPTLC1
ALOX5
NLRP3
GJA1
PHLPP2
AMBP
TGM2
PKD2
SQSTM1
ATF3
UCHL1
PLK1
PLA2G2A
LGALS1
HLA-E
BDNF
ABCA1
TNFSF10
ADORA2A
E2F1
TSC22D3
CASP8
APOB
TSC2
KRAS
ERAP1
CAVIN1
HSPA4
RHOA
MAPT
NRAS
MTTP
CXCL8
DNAJC3
AFP
FGF19
NR3C1
PNLIP
MIR124-1
AOC3
FAF1
LCK
RAF1
KLRK1
FURIN
DRD2
ATG5
ARG1
LIPA
NOX4
VWF
CIDEC
CYP2E1
CTH
IL15
ANGPTL8
BMP4
AGTR1
CISD2
KIR3DL1
ADRB2
AVPR2
C1QTNF9
FBN1
ATF4
IL12A
CCL2
EIF2AK3
MIR185
ANGPT2
PHLPP1
SLC37A4
MEN1
SERPINH1
PPARA
BACE1
TG
BCL2L11
IGF2
HTR1B
ADRA2B
GSTK1
SPTLC2
IL2
FADD
DDIT3
CDH1
OSR1
HSPA5
FNDC5
COL2A1
GLUL
GJB2
ERO1A
BCL2L1
SCARB2
MAPK3
MLST8
HSP90B1
RYR2
GRN
HSF1
MIR16-1
DKK1
ABCA4
MIR29C
AQP5
ATF6
HFE
VCAM1
IFNA1
MEG3
PKM
HSPA1B
GCG
UBIAD1
FCN3
CCR5
RAB27A
PRKAB1
ITGB3
P4HB
COL10A1
BECN1
IGFBP4
CEBPB
ATP2A2
FLNA
BAX
CD274
CP
SCN5A
TP63
VHL
PNPLA2
MMP9
ADIPOQ
MSRB1
CREB3L1
ATF6B
ITGA5
LMAN1
NTSR1
RTN1
C8orf2
DDX5
PNPT1
MSRB3
OSBPL8
SRPK1
UBA1
MAPKAPK2
VKORC1
KIAA0090
SLC8A1
STARD5
STAU2
RAD23B
CNGA3
UFM1
C6orf70
EMC1
MIR1291
CRELD2
LRAP
IL24
BDKRB1
COG1
CRHBP
ASS1
KIAA1181
PTPN5
SEPTIN4
HTR3A
CGA
UFL1
DBH
QRICH1
PCSK6
ASAH1
CIP2A
ART1
TNFAIP6
MIA2
VRK2
NOXA1
PHB2
PAWR
RER1
SET
DNAJB4
MIR16-2
SERP1
TM9SF4
LRP1B
RPS29
EIF5A
UBE2J1
ERMARD
KDELR1
NCK2
GYPA
CSNK2A2
CUL3
KAT5
AREG
EEF2K
MAN2C1
ULBP1
CCNA2
LAMA3
DUSP10
ADCYAP1R1
SEC16S
OI21
SEC61A1
WNT16
C8orf1
SFTPA1
TOR1A
SERPINA2
STCH
DNAJB11
GNLY
YBX1
PPP1R15A
ZDHHC1
BATF2
CRHR1
ERGIC32
PTGER2
DHH
RAET1L
SLC6A1
ATP13A2
SERPINI1
FMO3
SDF4
GNAI1
ZDHHC3
HSP90AA2P
TMX3
UFD1
ERP27
MINPP1
CLPTM1L
SSB
SLC22A13
DEGS1
PROKR2
SCARA3
MYOC
F10
ABL1
MBTPS2
PSMD10
SSR2
SNCG
PDZD2
TOMM70
STAU1
INHBE
SRPX
ERO1B
TSLP
NCK1
EIF2B1
HRC
GPC3
HDEL
TFEB
FNDC3B
RPAP2
KDELR2
RAB10
SDF2L1
NRBF2
FBXO6
FAM20C
CASP4
ADAMTSL1
TMEM208
LY96
CTTN
BAIAP2
AMC2
COL12A1
RHBDD1
CHRNA7
LZTR2
RAP1GDS1
ERGIC1
RPTOR
AIFM1
MIR451A
GNAI3
RNF41
SERINC3
CALB1
MCRS1
ECPAS
TRPM8
KCNIP3
SLC39A14
RGS16
PILSAP
FCGR2B
HRK
CREB3L3
NFATC1
PLN
RPS23
HMOX2
PLP2
p250
MYO1C
DNASE1L3
RTN3
ARF4
MBTPS1
NNAT
APBB1
BCAP31
ERMP1
HACE1
ATG4B
NUPR1
ATP2C1
ERK3
ERN2
PDE9A
ZC3H12A
ANK2
VLDLR
MAP2K2
TLR8
RHBDL3
ATP6AP1
SLC26A4
TMEM214
CDC42
ARRB1
SCAMP5
EDEM2
TMED2
ATG13
CREBZF
PLK4
OMA1
GOSR1
JP45
KDELR3
SIGMAR1
ATAD3A
PRNP
OSGIN2
ERC55
SEC31A
HNRNPC
TMEM100
ENTPD5
PRKCE
CAVIPMR
CREB3L2
CPA1
RTN4
MIR205
UBE2S
ERP29
PGRMC1
PTGDS
BST2
NCS1
STX17
IFI6
CUL5
RPL5
HSPA9
MIR200A
GIMAP7
IRGM
HTT
MUL1
SLC1A1
IQGAP1
PAFAH2
ULBP2
OS9
C19orf12
JSRP1
SAPK3
PLAGL2
ABCD1
HOP
ASNS
EPM2A
SGMS2
TNFRSF10B
IBTK
SDF2
RHBDF2
TMX1
SUPT20H
HSPH1
UBQLN1
CAP2
MIR1283-1
UBA5
SFTPA2
RNF186
MIF1
MIR1202
TTC23L
NFX1
FLOT1
KCNB1
CANX
MAPK15
CDNF
MUC5AC
ANK3
TECRL
STC2
YKT6
ASB7
DERL1
FICD
ALDH3B1
KPNB1
RASGRF2
G3BP
DDX3X
CASP12
NDFIP1
KIAA0025
TMED4
TRAP1
SAR1B
EEF1G
CCDC88A
RAB7A
SGPP1
MLC1
DLG1
EIF2B5
ARRB2
HERPUD2
G3BP1
GAS5
SEC16L
RGPR
UBB
CCDC88B
RPPH1
IDDRP
BAK1
ANKS4B
BBC3
ARF6
PTX1
PCYT2
ACSL3
KPNA2
PDIA3
RHOC
ALDH3A2
ARH3
YTHDF1
LRRC8D
RASGRF1
BCL2L10
SRSF6
MRAP
MAPK12
MIR378A
HYOU1
FXNA
SORT1
SERPING1
TNFRSF10A
TRAM1
RHEB
ERLIN2
TMEM117
PRPS2
PIP4K2B
MT3
BACE2
USP19
ERO1L
TMEM33
PTGES
PLD1
MIR340
ERP28
MGST1
SPG18
SMPD2
MIR211
YWHAZ
DISC1
GABBR1
USP4
KIAA0525
TPT1
SEC63
SMG8
NEDD4L
FYN
AGO2
AQP8
MAP1LC3B
CREB3
MCFD2
C12orf46
TRPA1
USP35
MSR1
KCNN3
NACA
GIGYF2
PRMT1
MAGEA3
TSPYL5
RCN1
FGFR4
SLC7A11
LRRC8E
TXNDC12
BIRC2
TMEM259
S100A16
TPST2
FUT8
HYAL2
ERGIC3
CCR7
SPAST
MIR512-1
FKBP8
FATE1
INPP5K
CHGB
ERAP2
PDIA2
EBI3
SEC16A
EIF5B
PLD2
VKORC1L1
RPS6
IIAE4
SCGB1A1
AMFR
G3BP2
MARCHF5
STIM2
OSGIN1
BOK
MIRLET7B
BNIP1
CFL1
RPL34
ARL6IP5
TUSC3
NOX5
SRP54
STARD4
STAR
PIK3R2
TMBIM6
LACC1
STIP1
MTDH
PMAIP1
ERO1LB
CDK5RAP3
ERLIN1
GPX8
GRINA
DNAJB2
SEC62
ENO1
ERO1LA
OTUB1
MX1
GORASP2
LYZ
BNIP3L
CFLAR
MAPK8IP3
PPP1R1A
TRPV3
CERT1
RAB1A
ELAPOR1
HAX1
GABBR2
SP8
DNM1L
MIR381
CPT1C
C2orf47
ZFAND2A
CERS6
EPAS1
HERP
SERP2
ERD23
SEC61B
PSCA
SGK3
TMTC1
ERGIC2
MGRN1
CALM1
SELENOT
HNRNPA1
RAMP4
C2orf30
NHLRC1
MIR26A1
SPHK2
ROS1
LSINCT5
TMTC2
MCTP1
ACER1
WLS
TEX264
DHCR24
PANX1
WASL
S100P
IRE1
SEC23B
TUG1
GOLM1
BIK
SLC39A7
SMPD4
GPX7
ARTS1
TBK1
LRRC8C
MIR346
SEC16B
ALK
TRPV6
SRI
BTRC
ULK1
SPFH2
HTN3
COPZ1
STIM1
RPS27A
RPS3
DUOX2
NIBAN1
GJB3
CONDSIAS
ATP2A1
DELE1
BNIP3
VAPB
TMTC3
INF2
KIAA1454
RHBDD2
CALR
RNF112
PPP2CB
CDA14
DNAJA1
USP25
MYO5A
STING1
ACO1
IRE1A
RRBP1
CSNK1D
VDAC1
ERLEC1
PVNH6
PNPLA8
FMO1
TBL2
CHKA
CTCF
FAF2
TFG
UFC1
OKL38
CHAC1
EIF4G1
DYRK1B
SEL1L
DUOX1
TRAPPC13
BAG6
SEC23A
SELENOK
GLUD1
SCAPER
HSPA13
TNC
PML
MARCKS
RACK1
GPR37
HERPUD1
SRXN1
LOXL2
DDRGK1
ELAVL4
TRIM21
TRIM13
GPR4
TSPO
REEP5
ALDH3A1
HOMER1
PXDNL
TRPM1
RDH12
BFAR
UBA52
RIPK1
HSPBP1
SPG62
BRSK2
EIF2A
CRBN
DNAJB9
KIAA0310
ERP44
WTAP
MGAT4A
CAPN5
NOTCH4
LECT2
GBF1
ERD2
DEPTOR
ATAT1
ALAP
REL
CTBP2
DYRK1A
HTRA2
DNAJB12
CHERP
NPTX1
TMEM258
ELP1
KIAA1815
SYVN1
LPCAT3
CEMIP2
FKBP9
ADPRHL2
RNF13
CHAC2
METTL3
C12orf8
UAP1
CAST
GABARAPL2
KCNN4
MIR520A
FUNDC1
RNF183
CLN3
FMN2
RPS6KA3
RETREG1
HDAC6
DNAJC10

## Sheet: T2DM
MET
PTPN2
CYP19A1
PCSK9
GSK3B
EIF2AK2
AKT2
PIK3R1
EZH2
PRKCD
RET
CNR1
FAAH
SCD
STAT3
SPHK1
PTPN1
CNR2
CFTR
TLR4
PSEN1
AR
APP
HSD17B10
HSD11B2
SRD5A2
ADRB1
KIT
CCND1
ESR1
APEX1
PSEN2
HMGCR
NR3C2
MC4R
MAPK1
MAPK8
TFPI
CYP17A1
ADAM17
IDH1
NFKB1
ABCC1
P2RX7
NR1H3
KCNH2
MTOR
ADAM10
PRPS1
CTSD
HSP90AA1
KDR
EPHX1
SLC9A1
OPRM1
SERPINE1
PTGS1
PRKCA
RPS6KB1
MMP2
XDH
NTRK1
MMP7
PRKCB
CD38
MAOA
DRD3
PIK3CB
F7
FGF1
PDGFRB
NR1D2
MMP1
IDO1
MMP3
MDM2
KLF5
NTSR2
METAP2
CDK2
FPR2
FLT4
SLC6A2
PTK2B
RXRA
ACACA
KIF11
MAP3K14
TBXA2R
TMPRSS6
MTNR1A
VDR
PYGL
PIK3CA
IL6ST
DUT
NR1I2
CYP3A4
FGFR1
MTNR1B
IMPDH2
MTRR
DAPK3
GCK
SCN3A
GC
CACNA1H
F2
CDK4
PDE3A
PIK3CD
GABRA1
FLT1
NAMPT
PLAT
CXCR3
GPBAR1
BMP1
FBP1
GABRG2
ACACB
IMPDH1
RORC
REN
ESR2
ARHGEF7
MEF2A
CACNA1B
CHRNB4
CCR2
BLM
GBA
TYRO3
SLC10A2
EPHX2
ADORA1
SCN2A
AVPR1A
CALCRL
HDAC2
CA2
JAK3
YAP1
GSK3A
CA1
RANBP2
GHSR
KCNMA1
EDN1
ABCC6
CXCR4
NOS2
TRIB3
ERG
SORL1
LEP
SERPINF1
BRCA1
PPP1R15B
COL1A1
HES1
GARS1
SIRT6
APOE
HSPD1
MIR200C
BCHE
BCL2
PXDN
FUS
TF
AQP2
IRS1
MFN2
CYP1A1
CAPN1
PRDX4
AGT
AHR
NFE2L2
HP
TBX21
ETFA
MANF
IL23A
LDLR
CDG2V
SHH
EIF2S1
LGR5
JAK2
TNFRSF1A
AQP11
APOA2
B2M
NF1
NCF1
AGER
TCF19
MIR221
MICA
NOTCH2
TOR2A
SNCA
HRAS
PROS1
VEGFA
APOL1
MME
MYC
SOCS3
VCP
C6orf120
FOXO1
HLA-DQA1
RHO
TRPV1
WFS1
PROC
CACNA1C
GGT2P
PRKN
ALOX12
BGLAP
MIR34A
MIR222
IL10
GPSM1
IAPP
MMP14
TREM2
EGFR
SOD1
BCR
CAPN2
NR4A1
ERBB2
NFE2L3
STAT5B
G6PD
THBS1
ACSL1
DIO2
GPER1
HTRA1
PTH
TARDBP
MIR101-1
KNG1
CASR
CXCL10
SFTPC
PDIA6
CDKN1A
LPL
DIO1
LIPC
MIR199A1
SLC22A12
SELENON
CHRM3
CPE
TOMM40
HPSE
ST6GAL1
APOA4
IGFBP3
ALB
DCN
LIN28A
KCNJ11
GBA1
CSNK2A1
BRAF
ARID1A
RCN2
AGR2
MAPK8IP1
HMGB1
CXCL14
MMP13
CD4
MBL2
PKD1
MAP3K5
ABCG1
PLCG1
HTR2C
FAS
PON1
CYP21A2
MIR27A
MIR320A
SLC47A1
ALOX15
SERPINA1
CRHR2
PRKAA1
MAPK9
EGR1
CYP2A6
STUB1
MAPK14
TH
PLA2G4A
EDNRB
NR1H2
ORAI1
APAF1
MATN3
ITPR1
ATXN3
H19
ATM
HSPA1A
CAMP
PPIB
UGT1A6
ANG
SCARB1
ITPR2
KEAP1
PIEZO1
SOAT1
F8
MCL1
TXNIP
IL6
TLR3
CAMK2G
CPT2
CASP3
DSPP
COL3A1
FASLG
PRKAA2
ABCG2
CD59
TTR
NUS1
ITGA2B
CYP1A2
BMPR2
NUCB2
FFAR4
S1PR1
DAB2IP
ERBB3
FGA
IGFBP1
IFNG
FOS
EMD
SLC12A1
FGF2
CLU
CAV1
HNF4A
RELA
HIF1A
NOS3
XBP1
EIF2AK4
GFAP
BSCL2
ADAMTS13
CYP2C8
FGL1
INSR
IL33
TLR9
HLA-DRB1
IER3IP1
HLA-B
JAK1
AKT1
CYP2B6
PON2
MALAT1
GH1
MAP2K1
YIPF5
WNT4
KITLG
HSD11B1
LCN2
SPARC
SERPINC1
LMNA
CASQ2
APOA1
FOXO3
LARS2
CDKN2A
PDIA4
ATG16L1
ERN1
JUN
NOTCH3
ADAMTS5
SESN2
APPL1
NOTCH1
CDKAL1
DAPK1
PAK2
PTGIS
PINK1
CNBP
SLC4A1
TKT
IGF1
GDF15
MITF
PON3
PCSK1
UGT1A1
FADS1
CYP2C19
BIRC5
CES2
BHMT
C3
PIN1
FOXA2
PLIN2
KL
SCP2
PCK2
GHRL
RYR1
PENK
LRRK2
MIOX
FGFR3
CST3
CHI3L1
VASH1
HSPA8
CEL
FN1
GAA
OPA1
TRAF2
WNT3A
RPE65
PLA2G6
CTSB
TNF
CAV3
PARK7
SGK1
DGAT1
SPP1
SFTPD
WNT5A
PTGS2
CSNK2B
CTNNB1
HAS2
TRPM2
ATXN2
ACE2
IRS2
SIK2
SELENOS
NEWENTRY
POR
SREBF2
TGFB1
TIMP1
ATP2A3
KCNQ1
PHB1
BSG
RIGI
WNT1
COL4A2
GFPT1
HMOX1
INS
C1orf22
SMAD2
IGF2BP2
HDAC4
CTRC
TSC1
TULP1
THBS4
APOH
PDX1
TLR7
APOD
TRPV4
KLB
NFE2L1
HLA-G
LRP2
CYBB
TRPC6
TERT
IFNL4
SAA1
REG1A
FBXW7
SRC
CYB5R3
GFER
COL4A1
TP53
STK11
CCN1
CASP9
UMOD
IL32
CAT
ELAVL1
MIR150
PRKACA
AHSG
SIRT1
IL1B
IGF2R
FGF21
IL12B
ZMPSTE24
HAMP
SREBF1
LPIN1
POU2F1
TLR2
HCRT
PLAUR
EDEM3
INSIG1
CYP1B1
AVP
DRD1
CYBA
RAC1
PTEN
ANXA1
SPTLC1
ALOX5
NLRP3
GJA1
PHLPP2
AMBP
TGM2
PKD2
SQSTM1
ATF3
UCHL1
PLK1
PLA2G2A
LGALS1
HLA-E
BDNF
ABCA1
TNFSF10
ADORA2A
E2F1
TSC22D3
CASP8
APOB
TSC2
KRAS
ERAP1
CAVIN1
HSPA4
RHOA
MAPT
NRAS
MTTP
CXCL8
DNAJC3
AFP
FGF19
NR3C1
PNLIP
MIR124-1
AOC3
FAF1
LCK
RAF1
KLRK1
FURIN
DRD2
ATG5
ARG1
LIPA
NOX4
VWF
CIDEC
CYP2E1
CTH
IL15
ANGPTL8
BMP4
AGTR1
CISD2
KIR3DL1
ADRB2
AVPR2
C1QTNF9
FBN1
ATF4
IL12A
CCL2
EIF2AK3
MIR185
ANGPT2
PHLPP1
SLC37A4
MEN1
SERPINH1
PPARA
BACE1
TG
BCL2L11
IGF2
HTR1B
ADRA2B
GSTK1
SPTLC2
IL2
FADD
DDIT3
CDH1
OSR1
HSPA5
FNDC5
COL2A1
GLUL
GJB2
ERO1A
BCL2L1
SCARB2
MAPK3
MLST8
HSP90B1
RYR2
GRN
HSF1
MIR16-1
DKK1
ABCA4
MIR29C
AQP5
ATF6
HFE
VCAM1
IFNA1
MEG3
PKM
HSPA1B
GCG
UBIAD1
FCN3
CCR5
RAB27A
PRKAB1
ITGB3
P4HB
COL10A1
BECN1
IGFBP4
CEBPB
ATP2A2
FLNA
BAX
CD274
CP
SCN5A
TP63
VHL
PNPLA2
MMP9
ADIPOQ
KCS1
CD44
SLMAP
TMEM216
GNL3
MEFV
PGL4
NET4
SDH2
XWNT2
HYMAI
IRAK1
MIR20A
GP1BA
SCAF8
MYO9B
EP300
RDH10
PRKCG
COL4A5
ZEB1
SGLT1
SOD2
PAR2
HLA-DRB4
AQP9
SLC15A2
THRAP3
CCHL1A3
SERPINA12
NR4A2
MIR200B
FFAR3
ICAP1A
SLC22A2
EA3
PTPN22
CMPK2
GEN1
CYP2D6
STX8
RUNX3
A2M
MIR218-1
SLCO2B1
LMNB2
ILFS2
ROCK2
ELANE
TEK
TRPM6
UGT2B7
PDCD5
GRK5
DGUOK
ISL1
IDDM6
C1QTNF3
NUDT1
FOXP3
SELL
NEIL1
GFPT2
PYY
FRCP2
TNFRSF9
HFE2A
ROR2
ISM1
FOXM1
TNNT3
NR2E3
AMY1B
MIR181B2
ALG2
GRB2
TPM3
ORM1
D2S448E
F2RL1
CETN3
MIR128-2
SHBG
MIR101-2
HPP
IL1F10
GCLM
LYP
PTP4A2
KIAA0268
SNX19
CHFR
THADA
NDUFS4
COL18A1
FCN1
FAM110C
VIM-AS1
CARD8
CMT2A2A
MYBPC1
CELA1
ELAC2
ALAD
POLG
TFR2
SPX
TSPAN7
NUCB1
LRRC8A
GNA11
CACNL1A3
GRIK2
PCDH18
UNC13B
PPBP
SDC2
MAPK10
DHAPAT
CACNB1
KDM6A
OFD1
PDP1
IL6R
CHRNB2
CAE1
COL7A1
TFAP2B
GCA
CIITA
MUTYH
L2HGDH
GPATCH2
ECTD11A
ARAP1
SELENOP
NEU1
ENHO
PEBAS
SPRY2
GSTP1
LTBR
GACAT3
STAT5A
DRT
MIR122
ADRA1A
GIPR
LOC101929710
NFYA
AHI1
GORAB
NRG4
SCN11A
SMC6
GATA1
PADI5
IRX3
IL23R
NRF1
LINC02912
KLF4
CMT2A1
NECL1
HDAC3
SKAP2
BTK
TAGAP
IDS
FXYD2
GOT2
RAB38
TRB
ATPID
PPARGC1A
MC4DN11
SOX9
CYP3A5
CMT2DD
TRBV7-8
OAS1
FPLD2
ADCY3
FETUB
DCTN1
GRHL1
WNT6
C5
SLC2A10
CPVL
CMA1
FST
KV9.3
PMVK
KLF2
SLC5A2 mRNA
TAB2
PGM1
MIR571
HLA-DOA
LOC101928371
UGT1A8
SRTD7
ASCL2
TSHZ1
SIRPG
CASP1
CD8A
SDHIP
TNNT2
ABCG8
PHGDH
HCAR2
XIAP
MIR491
IFNAR1
ATP6V0A2
SLC29A3
TALDO1
SDHD
MDDGB3
OSM
USH2A
ZNF265
OLR1
NEGR1
PCH2F
NUP133
CBS
POROK9
ATP5PO
IL20RA
TLR5
WNT14
HLP3
CLPS
UTS2R
NPY
IL18
GCGR
FBP
IGFBP2
D1R
MDDGA3
ADD1
TRB2
TRKA
TTC28-AS1
MGP
TRPC1
ACLY
SOST
TAC1
MC3DN11
CDG1T
ERCC8
MAPK7
NFAT5
IDDM15
GPX4
WIF1
GCH1
CCAR2
CMKLR1
PPDPF
PODXL
MADB
PFK2
ITGB2
CTCFL
CDKN2B
OSTN
PSMB8
XRCC1
SLC16A11
MORC1
LAMA1
KH1
ITGA2
LIPT1
TXDI1
PCNX2
NRXN1
NR4A3
ARSA
SPTLC3
PHYH
MT-ND6
GAL
SLC11A1
MIR21
KIF1B
KIR2DL1
TNFAIP3
BLK
CLCNKB
APOM
GCLC
SCCD
SERPINA4
SGLT2
VENARG
GUCA2A
CD109
ADCY1
RP76
ADAD1
SLC22A3
EFR3B
EPHT3
MIR152
UCP2
SLC22A5
CHTOP
SYN2
ADGRG1
NIDDM2
DYNLT4
PPARD
BABS
ANXA2
MIR770
C4B
GSR
FIG4
IGHMBP2
CCL11
LMO7
PAM
ALDH1L1
ECTD12
CCL23
FCGR2A
GPIHBP1
MIR195
FOXP2
HTR1A
EIF4E
EXOC4
GSC
UIP4
IMPG2
SLC29A4
LPAR3
TRAF6
AXL
AMY1C
GROS1
PNPLA3
CD276
F13A1
BRCA2
ZNF258
OGN
C7orf50
GPR21
CXCR1
SLC12A3
ZPR1
APELA
SLC44A3
MMP8
ESAM
IFT172
ADCYAP1
NTRK2
MFGE8
GEFSP5
SH3TC2
COX
CEP290
SEMDBCD
USH1M
TFB1M
PRPH2
NFKBIL1
TLR10
SLC30A8
TLE3
ALOX5AP
LRP1
ANKH
API5
TAS2R9
LDLCQ1
OCLN
NAGLU
PAX6
RPSAP52
SH3YL1
PADI4
TAP2
IPPK
CXCL2
SLC25A4
CYB5B
NDRG1
IDDM4
MIR130A
PRKD2
DYNLT2
MIR154
ZFP36L1
TMEM175
CELA3B
TRAPPC11
PRC1
CREB1
LGALS3
UGT1A7
MYT1L
KCNA3
DBI
PAGA
LPIN2
CD28
SMARCA4
TGFBRAP1
MASP2
CENPW
AGL
TNP2
PRPF8
PSMD6
IDDM18
MIR93
SCT
GLIS3
HM13
PTPN1 mRNA
UBE2O
PTPRZ2
PDE5A
PPP2R2A
AQP5-AS1
C5AR2
BCKDHA
COMP
LPCAT4
TCTEX1D4
ABCC5
CHORDC1P4
SF3B49
TXNRD1
SLC16A4
CALCR
SCN1A-AS1
ELMO1
ARF5
SLC24A4
SLC3A2
PRX
SYNE1
TTPP1
APLN
NCOA1
IL25
HRH1
CHEK2
DRD4
WDR27
CD247
TPX
MIR155
GPR40
SLC26A2
ID2
DDX21
B3GALT6
CETP
APOC2
ADAR
PTPN6
P2RX1
DNAH10
GAS2
GRIK3
CACNB2
HBB
PGR
RUNX2
MT-CO1
GPR84
GRK4
PRPH
ODC1
ADORA2B
MC3R
PHEX
SOX6
CPSF73
RP59
JAZF1-AS1
THRA
PTGES2
CAPB
MIR22
SCN7A
TNFRSF18
SGSH
ZMYM4
CAPSL
PLG
LOC154449
ATP6AP2
TYR
KIF1A
TNFSF6
ARG2
DNAH8
PANK2
MT1F
MIR140
RAPGEF5
GAMOS8
PRDM5
NEPH1
UBE2E2
ACP1
PCH9
ODCD2
MPHOSPH9
TLE1-DT
SLC6A12
RNF10
LCA
ITCH
FPS
LBP32
SLC2A2
MBOAT4
CELSR2
LRG1
TAF1C
MAF
DOK5
ADRB3
DMD
UCN3
MLKL
AGMO
KCNQ3
ABCB11
HDAC1
NCMS
MASP1
ADAMTS9-AS2
CAV2
MIA3
PREX1
GNB1
POLD1
CALD1
LCAT
MIR196A2
NAOFEN
POMC
IL9
LY9
NLRP12
SYN5
TLE4
COL24A1
NFKBIA
PSMA6
CD101
CPT1A
ALMS1
COL11A1
UCP3
S100A12
MLH1
TREM1
DEXI
AMPD2
IFNAR2
HLA-C
CYB5A
SCN10A
C11orf65
PITPNC1
MKS1
CX3CR1
NKX2-2
PLP1
FUT2
NOE
FZD4
GALNS
NARS2
MARCHF1
MR
ABCC8
BNC2
SERPINA3
HLA-DRB3
MIR657
MT2A
FABP2
CB1
EIPR1
HSD17B14
ANGPTL3 mRNA
POMGNT2
HINT1
GLP2R
R3HDML
SLC4A4
MIR483
ALGAZ
TWIST1
MIR20B
EPO
COL1A2
EEA1
CRB1
KLK3
IL1R1
AMHR2
PASK
TYMP
SI
NR1D1
KCNS3
APOC1
CELA2A
p105
ITGAL
TANGO1
UQCRH
CH25H
ND5
SDHA
LYPLAL1
ALPL
SMAD6
MEDAG
VEGFB
RBMS1
HNRNPUL2-BSCL2
MAEA
HYAL1
PSD3
CPSF2
LH1
GNB3
HECW1
ARL6
DUSP8
MEF2C
APT1LG1
AFF3
IL2RG
ESM1
BAIAP2L1
NPHS18
ADAM30
ERBB4
DNASE1
GPHN
CTRCT29
LPP
MIR193B
MIR31
BID
COX5A
MACF1
GSTA1
MIR146A
TGFB2
TRAF3IP2
HSPB8
LAMA2
AI1A
FKHL12
ADIPQTL2
GEFSP4
MALT1
POLR1C
NID1
ASGD2
C8A
MIR33A
ZBED3
CAPN3
HOA
NLRC4
PADI3
POLI
ND1
KCNE1
DSP
ITLN1
SDHB
MIR3188
CLRN1
SOX4
MSN
BNAH2
MUSK
PLIN4
ARCC2
DDOST
LAPTM4A
GPNMB
AKR1B10
EXT2
RTL1
ACVRL1
CRY2
MECP2
PNPLA4
NOS1
MIR933
BMPR1A
IDDM23
PRL
TIMP3
CTDI
MIR149
ARHGEF12
CCR9
FKLF1
LNPEP
SMAD3
TBX5
RHD
HGPS
GJB6
TAGLN2
CACNB3
MIR370
PRAAS3
ZRANB3
MIR204
CACNA1E
GSD14
CEACAM8
MIR377
MIR19A
DRD5
PHA2A
H2AC18
PLTP
ANGPTL3
PARP
SLC25A1
DOCK8
RNASEK
NGFB
CNKSR3
ATP4A
PI4KA
LEPRE1
ZNF648
EDA3
SOD3
MIR192
DDAH1
MIR223
ALDH4A1
UGT2B15
CRYAB
FAM241B
LMN1
SKP2
LOC111162620
PTHLH
SLC40A1
PKLR
TNFRSF11B
COA6
CD36
DUSP2
NCF2
SELN
PIK3C3
DHDDS
C1QTNF5
ABO
CXCR2
SND1
F9
MDDGC3
LIPE
EIG10
STAT4
MIR181B1
CD40
VSNL1
IDDM3
TAP1
MIR23A
CYP11B2
CS
IGFBP7
FCRL3
PRDX1
SCN4A
ARHGAP4
FGB
INTS8
ITGA1
AAT11
SCD5
MEGF3
MERTK
RD3
ORMDL3
PAN2
DMPK
RNF144A
NEAT1
SMC1A
RBMS2
GRIK4
COL4A3
MIR92A1
DPP-4
FADS2
IL1RL1
ALG12
ESRRG
LINC01214
GLP1R
MIR3681HG
IFNL3
SELE
CMD1A
ABCB1
ABCC4
PLAGL1
FTL
PCLO
KLF6
NR5A1
THBD
SRR
PIK3C2A
SCUBE1
RCDP2
DCD
IL17A
ETM2
COX-1
OXCT1
LEPR
NDUFS2
INS-IGF2
SLC22A8
KCNQ1OT1
SLC22A1
SERPINB2
PITX2
GJA4
FABP3
SATB2
LOC110121471
CLCN2
DPM3
SLC25A13
SMPD1
BHMT2
COL6A2
MFSD2A
RAPGEF1
CNTF
C2CD4B
TIGIT
DLG4
HFE-AS1
CMT2A
GSN
EGR2
PEP
CPSF3
PLS1
MYCNOS
SJS
PRC1-AS1
VEGFC
DBT
ITGB6
MPO
PDGFB
ELN
VIM
REG1B
LGALS3BP
ABCC3
HLA-DMB
KCNK17
IGSF4B
HLA-A
ADAMTS4
LDHA
GABRB2
PAPPE
GRIN2B
COX20
POROK1
CD226
PDK2
TPCN2
ARSB
DYNLT6
ADAM9
NBLST1
HMGA2-AS1
CDE
DUSP1
DDAH2
INSM2
BCAR1
CIDEA
DGKB
TGFBR1
MRC2
ACVR2
HK1
GRK2
CDG1C
VPS33B
HEXB
MIR24-1
POMGNT1
MADD
HYT3
NEUROD1
CENPA
MCAM
PARP2
AQR
CDCA7
DFNB47
FRAP1
UGT1A4
OVOL2
ALDH7A1
KCNJ10
TDH2A
PTX3
TTC15
MIR128-1
ACP7
CASC2
SMAD4
NEDMHSN
SLC6A20
PFKM
CACNA1F
DNAJB6
GREM1
MC4DN13
PRKAG2
JAZF1
HAVCR1
S100A8
SULT4A1
HARS1
MGMT
AIF1
FFAR1
MT-ND1
MAP4K5
ACHE
OASL
PTF1A
SKS
PRL2
PPP1R3A
ZRANB2
ADCY10
IL27
NEB
GABPA
CTGF
GLEPP1
TRPM5
PTPN7
SNX7
MCCC2
LINC02656
GLRA3
TMEM154
INAFM2
DNAH2
PNLIPRP2
NISBD1
UBASH3A
MGR
MT-TE
C1orf19
CLK1
CFTD1
PKN2
ACE
ITGAM
RGS2
EDSKCL1
MIR423
MGAM
PTMA
MIR126
LIPF
CACNA1D
ARHGEF11
C1QTNF4
CD163
FOSL2
KRT14
BBS2
RSDM1
GRB10
HNF1A
INSIG2
STXBP2
MIR148B
PECAM1
LATS2
SJS1
MS4A1
CC2D2A
PLCG2
ARHGAP18
CAPN13
DDIT4
HTR2B
ZIS
MAOB
CACNB4
PTPRN2
ONECUT1
STX1A
CCNL1
PQBP5
TGFB3
ALLC
KLF7
GCC1
DCDC2C
MGAT2
LGMN
SLC5A6
LEPQTL1
LILRB1
GRIK1
FXR
HACD3
NMYC
NOD1
KIF6
IL12RB2
RIN3
PALB2
PIK3CG
KIAA0425
LPA
LY75
COL4A4
C8B
UTS2
RREB1
DSS
NQO1
CYP3A7
SP1
SURF1
MIR23B
CD79A
IL1R2
KIAA1336
COLEC10
LARGE1
GRIK5
USP21
CYP2C18
SDC1
ATP6V1H
SYK
FHCL3
AGPAT2
RETN
COX18
TP53INP1
WDR35
FOXL2
FADS3
AZGP1
PRODH
CXCL12
NTN1
PTPU2
RRM2
EEF1A2BP1
SHPM
CX3CL1
FEN1
IGF1R
MHS5
KLRC3
WDR72
EFEMP2
MEB
ALDH1A1
DGAT2
TNFRSF1B
CCL28
HSAN5
SNRPN
CACNA1S
CORIN
PLEC
SNHG17
LRRC7
ANK1
WNT2B
CXCL1
ABCB4
MODED
PC
DEFB127
SFTPB
CARTPT
TIEG2
CED2
CN1B
MIR133B
LOC102725019
ACAD10
SLC2A4
ALKAL2
TNFRSF11A
ANGPTL6
AMPK
CAMK1D
KLF14
WRN
NFATC2
SLC47A2
CD48
SPON2
PAD
CEBPA
PEOB2
EMD2
ALOX12B
ERCC6
NOS1AP
PTPRO
CDKN1C
ZFAND3
SIRT3
TCERG1L
COL17A1
ACTB
IL7R
COPOA
PRSS16
ACVR2B
SOCS2
PK1
MYO7A
ACVR1B
MIR17
TIMM44
MIR107
NOX1
OFCC1
MAGEL2
MIR646HG
CMTDID
TGFBR2
CDC123
DEAF1
HLA-DMA
WNT13
GOAT
MT-TK
COBL
AFD1
PGC
CLEC16A
PEMT
ATP5F1B
KLF15
ECK
TCF7L2
OGA
NIDDM1
VSX2
MT-CO2
GPD2
SETD7
SCUBE2
PIGO
FABP4
ZMIZ1
ADIPOR2
MCM6
NKEFA
EIF4A2
FRZB
RPGR
COL6A3
RRM2B
CMNS
MIR130B
OST
NEM1
PPM1F
GNPAT
E2F6
HSD17B12
GIMAP5
PEE2
GPX3
MIR342
KLK1
PLB1
MLXIPL
MRD39
AIM2
KRT5
TIMP2
ZMAT4
PPIE
COX-2
ASMA
MORC2
MIR217
BSND
COL6A1
GPRC5B
TCF7
SUMO4
SETX
DDR2
CTSH
COL5A1
CFP
F3
MAP4K4
KCNJ5
PYGM
WNT5B
C1orf31
PCH7
SIGLEC7
PTPN8
MODY7
MCF2L2
WNK1
WNT9B
FAM120B
TOE1
ADGRV1
RECQL4
RELN
EDM2
TRPS1
CASP2
TFPI2
MYL2
PTH1R
NF2
ADAMTSL3
HSFX1
TNFSF14
PRRT2
ESPN
RBM43
ZFP57
CDKN3
CMT2FF
GAD1
PPAR-gamma
SEPN1
SCG5
ATP6V1B1
WHRN
EGFL2
ALDH1L1-AS2
OCA2
SUOX
GSTT1
NPC1
UGT1A3
ALDH4
CD40LG
CES1
UGT1A5
HRD
VRK1
MBOAT2
LRIG2
GPAT3
IL7
SCN9A
POU5F1B
GATA4
PRKAG1
RAFI63
C1orf172
IGF2BP1
PRSS1
ZNRF1
C2CD4A
MIR216A
ATRN
HBA2
STE24
CFTD
PDE12
S100A9
PMS2
ITPR3
STL5
RNLS
DCAF8
TANGO
[truncated: 1,283 more rows]

## Sheet: Intersected target genes
MET
PTPN2
CYP19A1
PCSK9
GSK3B
EIF2AK2
AKT2
PIK3R1
EZH2
PRKCD
RET
CNR1
FAAH
SCD
STAT3
SPHK1
PTPN1
CNR2
CFTR
TLR4
PSEN1
AR
APP
HSD17B10
HSD11B2
SRD5A2
ADRB1
KIT
CCND1
ESR1
APEX1
PSEN2
HMGCR
NR3C2
MC4R
MAPK1
MAPK8
TFPI
CYP17A1
ADAM17
IDH1
NFKB1
ABCC1
P2RX7
NR1H3
KCNH2
MTOR
ADAM10
PRPS1
CTSD
HSP90AA1
KDR
EPHX1
SLC9A1
OPRM1
SERPINE1
PTGS1
PRKCA
RPS6KB1
