# Supplementary material for: Unveiling the mechanism of calcitriol in treating type 2 diabetes mellitus: A combined network pharmacology and in vitro approach targeting ERS-related pathways
Source: PLoS One. 2026 Apr 16;21(4):e0347246. doi: 10.1371/journal.pone.0347246 (PMC13086306; doi:10.1371/journal.pone.0347246)
Supplement: S2 Table — (XLSX) [file pone.0347246.s006.xlsx]

## Sheet: BC
Gene	Score
HSP90AA1	382.112
ESR1	306.494
STAT3	186.731
PIK3R1	181.025
MAPK1	168.654
APP	160.353
CYP19A1	144
PRKCA	133.889
NFKB1	130.391
GSK3B	103.134
RPS6KB1	85.4
MAPK8	77.0865

## Sheet: CC
Gene	Score
MAPK1	0.527778
HSP90AA1	0.527778
STAT3	0.520548
RPS6KB1	0.506667
PIK3R1	0.506667
ESR1	0.5
MTOR	0.475
AR	0.469136
NFKB1	0.463415
PRKCA	0.457831
MAPK8	0.447059
PRKCD	0.436782

## Sheet: DC
Gene	Score
STAT3	13
PIK3R1	13
HSP90AA1	13
MAPK1	10
ESR1	9
RPS6KB1	8
NFKB1	8
PRKCA	8
AR	7
MAPK8	7
MTOR	7
MET	6

## Sheet: mutual target genes
STAT3
HSP90AA1
MAPK1
PIK3R1
ESR1
RPS6KB1
NFKB1
PRKCA
MAPK8
