# Supplementary material for: Unveiling the mechanism of calcitriol in treating type 2 diabetes mellitus: A combined network pharmacology and in vitro approach targeting ERS-related pathways
Source: PLoS One. 2026 Apr 16;21(4):e0347246. doi: 10.1371/journal.pone.0347246 (PMC13086306; doi:10.1371/journal.pone.0347246)
Supplement: S3 Table — (XLSX) [file pone.0347246.s007.xlsx]

## Sheet: Sheet1
Category	Term	Count	%	PValue	Genes	List Total	Pop Hits	Pop Total	Fold Enrichment	Bonferroni	Benjamini	FDR
GOTERM_BP_DIRECT	GO:0018105~peptidyl-serine phosphorylation	4	44.4444	4.49527e-05	MAPK8, RPS6KB1, MAPK1, PRKCA	9	183	19357	47.0115	0.0152566	0.0153738	0.0150591
GOTERM_BP_DIRECT	GO:0018107~peptidyl-threonine phosphorylation	3	33.3333	0.000355914	MAPK8, MAPK1, PRKCA	9	70	19357	92.1762	0.114625	0.0608613	0.0596156
GOTERM_BP_DIRECT	GO:0006468~protein phosphorylation	4	44.4444	0.000816237	MAPK8, MAPK1, PRKCA, PIK3R1	9	489	19357	17.5933	0.243662	0.0689836	0.0675716
GOTERM_BP_DIRECT	GO:0043066~negative regulation of apoptotic process	4	44.4444	0.000975918	MAPK8, RPS6KB1, PIK3R1, NFKB1	9	520	19357	16.5444	0.283894	0.0689836	0.0675716
GOTERM_BP_DIRECT	GO:0007165~signal transduction	5	55.5556	0.00100853	RPS6KB1, STAT3, MAPK1, PIK3R1, ESR1	9	1259	19357	8.54161	0.291845	0.0689836	0.0675716
GOTERM_BP_DIRECT	GO:0097398~cellular response to interleukin-17	2	22.2222	0.00247748	STAT3, NFKB1	9	6	19357	716.926	0.571879	0.141216	0.138326
GOTERM_BP_DIRECT	GO:0006366~transcription from RNA polymerase II promoter	3	33.3333	0.00404738	PIK3R1, ESR1, NFKB1	9	239	19357	26.9972	0.750179	0.197743	0.193696
GOTERM_BP_DIRECT	GO:0030335~positive regulation of cell migration	3	33.3333	0.0048425	STAT3, PRKCA, PIK3R1	9	262	19357	24.6272	0.809891	0.203721	0.199552
GOTERM_BP_DIRECT	GO:0060396~growth hormone receptor signaling pathway	2	22.2222	0.00536109	STAT3, PIK3R1	9	13	19357	330.889	0.840932	0.203721	0.199552
GOTERM_BP_DIRECT	GO:0010629~negative regulation of gene expression	3	33.3333	0.00667426	STAT3, ESR1, NFKB1	9	309	19357	20.8813	0.898759	0.22826	0.223588
GOTERM_BP_DIRECT	GO:0051403~stress-activated MAPK cascade	2	22.2222	0.00741634	MAPK8, MAPK1	9	18	19357	238.975	0.921593	0.230581	0.225861
GOTERM_BP_DIRECT	GO:0045944~positive regulation of transcription from RNA polymerase II promoter	4	44.4444	0.0106105	STAT3, PIK3R1, ESR1, NFKB1	9	1204	19357	7.14544	0.973962	0.257967	0.252687
GOTERM_BP_DIRECT	GO:0003009~skeletal muscle contraction	2	22.2222	0.010697	HSP90AA1, RPS6KB1	9	26	19357	165.444	0.974729	0.257967	0.252687
GOTERM_BP_DIRECT	GO:0048009~insulin-like growth factor receptor signaling pathway	2	22.2222	0.0119248	MAPK1, PIK3R1	9	29	19357	148.33	0.983474	0.257967	0.252687
GOTERM_BP_DIRECT	GO:0010592~positive regulation of lamellipodium assembly	2	22.2222	0.0123338	HSP90AA1, PIK3R1	9	30	19357	143.385	0.985655	0.257967	0.252687
GOTERM_BP_DIRECT	GO:0045931~positive regulation of mitotic cell cycle	2	22.2222	0.0135598	RPS6KB1, PRKCA	9	33	19357	130.35	0.99062	0.257967	0.252687
GOTERM_BP_DIRECT	GO:0035556~intracellular signal transduction	3	33.3333	0.0137606	MAPK8, MAPK1, PRKCA	9	450	19357	14.3385	0.991251	0.257967	0.252687
GOTERM_BP_DIRECT	GO:0051973~positive regulation of telomerase activity	2	22.2222	0.0139682	HSP90AA1, MAPK1	9	34	19357	126.516	0.991859	0.257967	0.252687
GOTERM_BP_DIRECT	GO:0071276~cellular response to cadmium ion	2	22.2222	0.0151924	MAPK8, MAPK1	9	37	19357	116.258	0.994677	0.257967	0.252687
GOTERM_BP_DIRECT	GO:0034614~cellular response to reactive oxygen species	2	22.2222	0.0168227	MAPK8, MAPK1	9	41	19357	104.916	0.996979	0.257967	0.252687
GOTERM_BP_DIRECT	GO:0042307~positive regulation of protein import into nucleus	2	22.2222	0.0172299	HSP90AA1, PIK3R1	9	42	19357	102.418	0.997378	0.257967	0.252687
GOTERM_BP_DIRECT	GO:0010628~positive regulation of gene expression	3	33.3333	0.0176554	MAPK8, STAT3, MAPK1	9	513	19357	12.5776	0.997739	0.257967	0.252687
GOTERM_BP_DIRECT	GO:0034198~cellular response to amino acid starvation	2	22.2222	0.0188572	MAPK8, MAPK1	9	46	19357	93.5121	0.998513	0.257967	0.252687
GOTERM_BP_DIRECT	GO:0045429~positive regulation of nitric oxide biosynthetic process	2	22.2222	0.0188572	HSP90AA1, ESR1	9	46	19357	93.5121	0.998513	0.257967	0.252687
GOTERM_BP_DIRECT	GO:0009408~response to heat	2	22.2222	0.0188572	HSP90AA1, RPS6KB1	9	46	19357	93.5121	0.998513	0.257967	0.252687
GOTERM_BP_DIRECT	GO:0009612~response to mechanical stimulus	2	22.2222	0.0229152	MAPK8, RPS6KB1	9	56	19357	76.8135	0.99964	0.284564	0.27874
GOTERM_BP_DIRECT	GO:0006915~apoptotic process	3	33.3333	0.0240973	RPS6KB1, MAPK1, NFKB1	9	605	19357	10.665	0.999762	0.284564	0.27874
GOTERM_BP_DIRECT	GO:0043627~response to estrogen	2	22.2222	0.0241297	HSP90AA1, ESR1	9	59	19357	72.9077	0.999764	0.284564	0.27874
GOTERM_BP_DIRECT	GO:0007254~JNK cascade	2	22.2222	0.0241297	MAPK8, NFKB1	9	59	19357	72.9077	0.999764	0.284564	0.27874
GOTERM_BP_DIRECT	GO:0008286~insulin receptor signaling pathway	2	22.2222	0.027362	MAPK1, PIK3R1	9	67	19357	64.2023	0.999924	0.311927	0.305542
GOTERM_BP_DIRECT	GO:0071260~cellular response to mechanical stimulus	2	22.2222	0.0309871	MAPK8, NFKB1	9	76	19357	56.5994	0.999979	0.341858	0.334861
GOTERM_BP_DIRECT	GO:0045893~positive regulation of transcription, DNA-templated	3	33.3333	0.0335014	STAT3, ESR1, NFKB1	9	722	19357	8.93675	0.999991	0.358046	0.350718
GOTERM_BP_DIRECT	GO:0098586~cellular response to virus	2	22.2222	0.0354017	HSP90AA1, NFKB1	9	87	19357	49.4432	0.999996	0.361569	0.354168
GOTERM_BP_DIRECT	GO:0032355~response to estradiol	2	22.2222	0.0370027	STAT3, ESR1	9	91	19357	47.2698	0.999997	0.361569	0.354168
GOTERM_BP_DIRECT	GO:0032880~regulation of protein localization	2	22.2222	0.0370027	HSP90AA1, MAPK8	9	91	19357	47.2698	0.999997	0.361569	0.354168
GOTERM_BP_DIRECT	GO:0032869~cellular response to insulin stimulus	2	22.2222	0.0409949	RPS6KB1, PIK3R1	9	101	19357	42.5897	0.999999	0.38687	0.378952
GOTERM_BP_DIRECT	GO:0006606~protein import into nucleus	2	22.2222	0.0425877	STAT3, PIK3R1	9	105	19357	40.9672	1	0.38687	0.378952
GOTERM_BP_DIRECT	GO:0032760~positive regulation of tumor necrosis factor production	2	22.2222	0.0429856	STAT3, PIK3R1	9	106	19357	40.5807	1	0.38687	0.378952
GOTERM_BP_DIRECT	GO:0050853~B cell receptor signaling pathway	2	22.2222	0.0548538	MAPK1, NFKB1	9	136	19357	31.6291	1	0.472364	0.462695
GOTERM_BP_DIRECT	GO:0071356~cellular response to tumor necrosis factor	2	22.2222	0.0552472	MAPK1, NFKB1	9	137	19357	31.3982	1	0.472364	0.462695
GOTERM_BP_DIRECT	GO:0000122~negative regulation of transcription from RNA polymerase II promoter	3	33.3333	0.0588295	STAT3, ESR1, NFKB1	9	983	19357	6.56392	1	0.490724	0.48068
GOTERM_BP_DIRECT	GO:0045766~positive regulation of angiogenesis	2	22.2222	0.0658145	STAT3, PRKCA	9	164	19357	26.229	1	0.535918	0.524949
GOTERM_BP_DIRECT	GO:0071222~cellular response to lipopolysaccharide	2	22.2222	0.0739618	MAPK8, NFKB1	9	185	19357	23.2517	1	0.588254	0.576214
GOTERM_BP_DIRECT	GO:0050821~protein stabilization	2	22.2222	0.0874026	HSP90AA1, PIK3R1	9	220	19357	19.5525	1	0.679357	0.665452
GOTERM_BP_DIRECT	GO:0042981~regulation of apoptotic process	2	22.2222	0.0957634	HSP90AA1, ESR1	9	242	19357	17.775	1	0.727802	0.712906
GOTERM_BP_DIRECT	GO:0009410~response to xenobiotic stimulus	2	22.2222	0.0995416	HSP90AA1, RPS6KB1	9	252	19357	17.0697	1	0.74007	0.724923
