# Supplementary material for: Unveiling the mechanism of calcitriol in treating type 2 diabetes mellitus: A combined network pharmacology and in vitro approach targeting ERS-related pathways
Source: PLoS One. 2026 Apr 16;21(4):e0347246. doi: 10.1371/journal.pone.0347246 (PMC13086306; doi:10.1371/journal.pone.0347246)
Supplement: S4 Table — (XLSX) [file pone.0347246.s008.xlsx]

## Sheet: Sheet1
Category	Term	Count	%	PValue	Genes	List Total	Pop Hits	Pop Total	Fold Enrichment	Bonferroni	Benjamini	FDR
GOTERM_CC_DIRECT	GO:0005829~cytosol	9	100	2.66554e-05	HSP90AA1, MAPK8, RPS6KB1, STAT3, MAPK1, PRKCA, PIK3R1, ESR1, NFKB1	9	5521	20587	3.72885	0.0016779	0.000981182	0.000872162
GOTERM_CC_DIRECT	GO:0005737~cytoplasm	9	100	3.13489e-05	HSP90AA1, MAPK8, RPS6KB1, STAT3, MAPK1, PRKCA, PIK3R1, ESR1, NFKB1	9	5634	20587	3.65406	0.00197306	0.000981182	0.000872162
GOTERM_CC_DIRECT	GO:0005634~nucleus	9	100	5.12637e-05	HSP90AA1, MAPK8, RPS6KB1, STAT3, MAPK1, PRKCA, PIK3R1, ESR1, NFKB1	9	5991	20587	3.43632	0.00322449	0.000981182	0.000872162
GOTERM_CC_DIRECT	GO:0005654~nucleoplasm	8	88.8889	6.47921e-05	HSP90AA1, MAPK8, RPS6KB1, STAT3, MAPK1, PRKCA, ESR1, NFKB1	9	3962	20587	4.61877	0.00407372	0.000981182	0.000872162
GOTERM_CC_DIRECT	GO:0005739~mitochondrion	6	66.6667	7.78716e-05	HSP90AA1, MAPK8, RPS6KB1, MAPK1, PRKCA, NFKB1	9	1440	20587	9.53102	0.00489409	0.000981182	0.000872162
GOTERM_CC_DIRECT	GO:0048471~perinuclear region of cytoplasm	4	44.4444	0.00221856	HSP90AA1, RPS6KB1, PRKCA, PIK3R1	9	735	20587	12.4487	0.130576	0.0232949	0.0207066
GOTERM_CC_DIRECT	GO:0045202~synapse	3	33.3333	0.0167118	MAPK8, RPS6KB1, MAPK1	9	530	20587	12.9478	0.654148	0.150407	0.133695
GOTERM_CC_DIRECT	GO:0032991~macromolecular complex	3	33.3333	0.0269461	HSP90AA1, PIK3R1, ESR1	9	683	20587	10.0473	0.821094	0.212201	0.188623
GOTERM_CC_DIRECT	GO:0005886~plasma membrane	6	66.6667	0.031701	HSP90AA1, STAT3, MAPK1, PRKCA, PIK3R1, ESR1	9	5334	20587	2.57305	0.868599	0.221907	0.19725
GOTERM_CC_DIRECT	GO:0034774~secretory granule lumen	2	22.2222	0.0438317	HSP90AA1, NFKB1	9	115	20587	39.7816	0.940617	0.27027	0.24024
GOTERM_CC_DIRECT	GO:1904813~ficolin-1-rich granule lumen	2	22.2222	0.0471899	HSP90AA1, MAPK1	9	124	20587	36.8943	0.952423	0.27027	0.24024
GOTERM_CC_DIRECT	GO:0000785~chromatin	3	33.3333	0.0596966	STAT3, ESR1, NFKB1	9	1054	20587	6.51075	0.979304	0.313407	0.278584
GOTERM_CC_DIRECT	GO:0005667~transcription factor complex	2	22.2222	0.0863322	STAT3, ESR1	9	231	20587	19.8047	0.996614	0.418379	0.371893
