# Supplementary material for: Unveiling the mechanism of calcitriol in treating type 2 diabetes mellitus: A combined network pharmacology and in vitro approach targeting ERS-related pathways
Source: PLoS One. 2026 Apr 16;21(4):e0347246. doi: 10.1371/journal.pone.0347246 (PMC13086306; doi:10.1371/journal.pone.0347246)
Supplement: S5 Table — (XLSX) [file pone.0347246.s009.xlsx]

## Sheet: Sheet1
Category	Term	Count	%	PValue	Genes	List Total	Pop Hits	Pop Total	Fold Enrichment	Bonferroni	Benjamini	FDR
GOTERM_MF_DIRECT	GO:0019903~protein phosphatase binding	4	44.4444	5.73572e-06	HSP90AA1, MAPK8, STAT3, PIK3R1	9	90	18913	93.3975	0.000556212	0.00051093	0.000458257
GOTERM_MF_DIRECT	GO:0019899~enzyme binding	5	55.5556	1.05346e-05	HSP90AA1, MAPK8, PRKCA, ESR1, NFKB1	9	380	18913	27.6506	0.00102134	0.00051093	0.000458257
GOTERM_MF_DIRECT	GO:0004879~RNA polymerase II transcription factor activity, ligand-activated sequence-specific DNA binding	3	33.3333	0.00022159	STAT3, PIK3R1, ESR1	9	54	18913	116.747	0.0212672	0.00624685	0.00560284
GOTERM_MF_DIRECT	GO:0042802~identical protein binding	6	66.6667	0.000257602	HSP90AA1, RPS6KB1, STAT3, MAPK1, ESR1, NFKB1	9	1698	18913	7.4256	0.0246809	0.00624685	0.00560284
GOTERM_MF_DIRECT	GO:0004674~protein serine/threonine kinase activity	4	44.4444	0.000475256	MAPK8, RPS6KB1, MAPK1, PRKCA	9	397	18913	21.1732	0.0450639	0.00921997	0.00826946
GOTERM_MF_DIRECT	GO:0004712~protein serine/threonine/tyrosine kinase activity	4	44.4444	0.000641931	MAPK8, RPS6KB1, MAPK1, PRKCA	9	440	18913	19.104	0.0603871	0.0103779	0.00930799
GOTERM_MF_DIRECT	GO:0003677~DNA binding	5	55.5556	0.00133524	STAT3, MAPK1, PIK3R1, ESR1, NFKB1	9	1325	18913	7.92998	0.121557	0.0185026	0.0165951
GOTERM_MF_DIRECT	GO:0005524~ATP binding	5	55.5556	0.00234061	HSP90AA1, MAPK8, RPS6KB1, MAPK1, PRKCA	9	1539	18913	6.8273	0.203322	0.0283798	0.0254541
GOTERM_MF_DIRECT	GO:0030235~nitric-oxide synthase regulator activity	2	22.2222	0.00337953	HSP90AA1, ESR1	9	8	18913	525.361	0.279904	0.0364239	0.0326688
GOTERM_MF_DIRECT	GO:0004707~MAP kinase activity	2	22.2222	0.00674907	MAPK8, MAPK1	9	16	18913	262.681	0.481533	0.065466	0.0587169
GOTERM_MF_DIRECT	GO:0001228~transcriptional activator activity, RNA polymerase II transcription regulatory region sequence-specific binding	3	33.3333	0.016006	STAT3, ESR1, NFKB1	9	476	18913	13.2444	0.790942	0.141144	0.126593
GOTERM_MF_DIRECT	GO:0001223~transcription coactivator binding	2	22.2222	0.0192962	ESR1, NFKB1	9	46	18913	91.3671	0.848932	0.149808	0.134363
GOTERM_MF_DIRECT	GO:0001784~phosphotyrosine binding	2	22.2222	0.0201277	MAPK1, PIK3R1	9	48	18913	87.5602	0.860865	0.149808	0.134363
GOTERM_MF_DIRECT	GO:0003700~transcription factor activity, sequence-specific DNA binding	3	33.3333	0.0216217	STAT3, ESR1, NFKB1	9	558	18913	11.2981	0.880006	0.149808	0.134363
GOTERM_MF_DIRECT	GO:0005515~protein binding	9	100	0.0393457	HSP90AA1, MAPK8, RPS6KB1, STAT3, MAPK1, PRKCA, PIK3R1, ESR1, NFKB1	9	12623	18913	1.4983	0.979629	0.254435	0.228205
GOTERM_MF_DIRECT	GO:0042826~histone deacetylase binding	2	22.2222	0.0532903	HSP90AA1, MAPK8	9	129	18913	32.5805	0.995068	0.323072	0.289766
GOTERM_MF_DIRECT	GO:0000978~RNA polymerase II core promoter proximal region sequence-specific DNA binding	3	33.3333	0.0892953	STAT3, ESR1, NFKB1	9	1216	18913	5.18448	0.999885	0.473985	0.42512
GOTERM_MF_DIRECT	GO:0016301~kinase activity	2	22.2222	0.0901511	PRKCA, PIK3R1	9	222	18913	18.9319	0.999895	0.473985	0.42512
GOTERM_MF_DIRECT	GO:0000976~transcription regulatory region sequence-specific DNA binding	2	22.2222	0.0948146	STAT3, NFKB1	9	234	18913	17.9611	0.999936	0.473985	0.42512
GOTERM_MF_DIRECT	GO:0000981~RNA polymerase II transcription factor activity, sequence-specific DNA binding	3	33.3333	0.0977288	STAT3, ESR1, NFKB1	9	1281	18913	4.92142	0.999953	0.473985	0.42512
