# Supplementary material for: Unveiling the mechanism of calcitriol in treating type 2 diabetes mellitus: A combined network pharmacology and in vitro approach targeting ERS-related pathways
Source: PLoS One. 2026 Apr 16;21(4):e0347246. doi: 10.1371/journal.pone.0347246 (PMC13086306; doi:10.1371/journal.pone.0347246)
Supplement: S6 Table — Abbreviations: KEGG: Kyoto Encyclopedia of Genes and Genomes. (XLSX) [file pone.0347246.s010.xlsx]

## Sheet: Sheet1
Category	Term	Count	%	PValue	Genes	List Total	Pop Hits	Pop Total	Fold Enrichment	Bonferroni	Benjamini	FDR
KEGG_PATHWAY	hsa05207:Chemical carcinogenesis - receptor activation	8	88.8889	5.45668e-11	HSP90AA1, RPS6KB1, STAT3, MAPK1, PRKCA, PIK3R1, ESR1, NFKB1	9	212	8205	34.4025	9.38549e-09	9.3855e-09	4.09251e-09
KEGG_PATHWAY	hsa05200:Pathways in cancer	9	100	2.9282e-10	HSP90AA1, MAPK8, RPS6KB1, STAT3, MAPK1, PRKCA, PIK3R1, ESR1, NFKB1	9	531	8205	15.452	5.0365e-08	2.51825e-08	1.09808e-08
KEGG_PATHWAY	hsa04917:Prolactin signaling pathway	6	66.6667	2.14667e-09	MAPK8, STAT3, MAPK1, PIK3R1, ESR1, NFKB1	9	70	8205	78.1429	3.69227e-07	1.23076e-07	5.36667e-08
KEGG_PATHWAY	hsa05212:Pancreatic cancer	6	66.6667	3.27079e-09	MAPK8, RPS6KB1, STAT3, MAPK1, PIK3R1, NFKB1	9	76	8205	71.9737	5.62575e-07	1.40644e-07	6.13273e-08
KEGG_PATHWAY	hsa05417:Lipid and atherosclerosis	7	77.7778	8.09776e-09	HSP90AA1, MAPK8, STAT3, MAPK1, PRKCA, PIK3R1, NFKB1	9	215	8205	29.6822	1.39281e-06	2.78563e-07	1.21466e-07
KEGG_PATHWAY	hsa04933:AGE-RAGE signaling pathway in diabetic complications	6	66.6667	1.3231e-08	MAPK8, STAT3, MAPK1, PRKCA, PIK3R1, NFKB1	9	100	8205	54.7	2.27572e-06	3.79287e-07	1.65387e-07
KEGG_PATHWAY	hsa04066:HIF-1 signaling pathway	6	66.6667	2.04745e-08	RPS6KB1, STAT3, MAPK1, PRKCA, PIK3R1, NFKB1	9	109	8205	50.1835	3.5216e-06	5.03087e-07	2.19369e-07
KEGG_PATHWAY	hsa05161:Hepatitis B	6	66.6667	1.50623e-07	MAPK8, STAT3, MAPK1, PRKCA, PIK3R1, NFKB1	9	162	8205	33.7654	2.59068e-05	3.2384e-06	1.41209e-06
KEGG_PATHWAY	hsa05221:Acute myeloid leukemia	5	55.5556	2.774e-07	RPS6KB1, STAT3, MAPK1, PIK3R1, NFKB1	9	67	8205	68.0348	4.77117e-05	5.30143e-06	2.31167e-06
KEGG_PATHWAY	hsa05205:Proteoglycans in cancer	6	66.6667	4.88665e-07	RPS6KB1, STAT3, MAPK1, PRKCA, PIK3R1, ESR1	9	205	8205	26.6829	8.40468e-05	8.28004e-06	3.61048e-06
KEGG_PATHWAY	hsa01521:EGFR tyrosine kinase inhibitor resistance	5	55.5556	5.41222e-07	RPS6KB1, STAT3, MAPK1, PRKCA, PIK3R1	9	79	8205	57.7004	9.30858e-05	8.28004e-06	3.61048e-06
KEGG_PATHWAY	hsa05170:Human immunodeficiency virus 1 infection	6	66.6667	5.77677e-07	MAPK8, RPS6KB1, MAPK1, PRKCA, PIK3R1, NFKB1	9	212	8205	25.8019	9.93556e-05	8.28004e-06	3.61048e-06
KEGG_PATHWAY	hsa04012:ErbB signaling pathway	5	55.5556	7.27638e-07	MAPK8, RPS6KB1, MAPK1, PRKCA, PIK3R1	9	85	8205	53.6275	0.000125146	9.54469e-06	4.16193e-06
KEGG_PATHWAY	hsa05163:Human cytomegalovirus infection	6	66.6667	7.76893e-07	RPS6KB1, STAT3, MAPK1, PRKCA, PIK3R1, NFKB1	9	225	8205	24.3111	0.000133617	9.54469e-06	4.16193e-06
KEGG_PATHWAY	hsa05235:PD-L1 expression and PD-1 checkpoint pathway in cancer	5	55.5556	8.76058e-07	RPS6KB1, STAT3, MAPK1, PIK3R1, NFKB1	9	89	8205	51.2172	0.000150671	9.72613e-06	4.24105e-06
KEGG_PATHWAY	hsa05171:Coronavirus disease - COVID-19	6	66.6667	9.04757e-07	MAPK8, STAT3, MAPK1, PRKCA, PIK3R1, NFKB1	9	232	8205	23.5776	0.000155606	9.72613e-06	4.24105e-06
KEGG_PATHWAY	hsa05231:Choline metabolism in cancer	5	55.5556	1.29151e-06	MAPK8, RPS6KB1, MAPK1, PRKCA, PIK3R1	9	98	8205	46.5136	0.000222115	1.23411e-05	5.3813e-06
KEGG_PATHWAY	hsa01522:Endocrine resistance	5	55.5556	1.29151e-06	MAPK8, RPS6KB1, MAPK1, PIK3R1, ESR1	9	98	8205	46.5136	0.000222115	1.23411e-05	5.3813e-06
KEGG_PATHWAY	hsa04659:Th17 cell differentiation	5	55.5556	1.90853e-06	HSP90AA1, MAPK8, STAT3, MAPK1, NFKB1	9	108	8205	42.2068	0.000328214	1.64134e-05	7.15699e-06
KEGG_PATHWAY	hsa04931:Insulin resistance	5	55.5556	1.90853e-06	MAPK8, RPS6KB1, STAT3, PIK3R1, NFKB1	9	108	8205	42.2068	0.000328214	1.64134e-05	7.15699e-06
KEGG_PATHWAY	hsa04071:Sphingolipid signaling pathway	5	55.5556	2.8157e-06	MAPK8, MAPK1, PRKCA, PIK3R1, NFKB1	9	119	8205	38.3053	0.000484185	2.27638e-05	9.92608e-06
KEGG_PATHWAY	hsa04935:Growth hormone synthesis, secretion and action	5	55.5556	2.91165e-06	MAPK8, STAT3, MAPK1, PRKCA, PIK3R1	9	120	8205	37.9861	0.000500679	2.27638e-05	9.92608e-06
KEGG_PATHWAY	hsa04926:Relaxin signaling pathway	5	55.5556	3.88844e-06	MAPK8, MAPK1, PRKCA, PIK3R1, NFKB1	9	129	8205	35.3359	0.00066859	2.90788e-05	1.26797e-05
KEGG_PATHWAY	hsa04151:PI3K-Akt signaling pathway	6	66.6667	7.31167e-06	HSP90AA1, RPS6KB1, MAPK1, PRKCA, PIK3R1, NFKB1	9	354	8205	15.452	0.00125682	5.24003e-05	2.2849e-05
KEGG_PATHWAY	hsa05167:Kaposi sarcoma-associated herpesvirus infection	5	55.5556	1.96938e-05	MAPK8, STAT3, MAPK1, PIK3R1, NFKB1	9	194	8205	23.4966	0.00338163	0.000135493	5.90814e-05
KEGG_PATHWAY	hsa04664:Fc epsilon RI signaling pathway	4	44.4444	2.96007e-05	MAPK8, MAPK1, PRKCA, PIK3R1	9	68	8205	53.6275	0.00507845	0.00019582	8.53865e-05
KEGG_PATHWAY	hsa05223:Non-small cell lung cancer	4	44.4444	3.51613e-05	STAT3, MAPK1, PRKCA, PIK3R1	9	72	8205	50.6481	0.0060296	0.00022399	9.76703e-05
KEGG_PATHWAY	hsa04014:Ras signaling pathway	5	55.5556	4.26519e-05	MAPK8, MAPK1, PRKCA, PIK3R1, NFKB1	9	236	8205	19.315	0.00730945	0.000262005	0.000114246
KEGG_PATHWAY	hsa05131:Shigellosis	5	55.5556	5.1012e-05	MAPK8, RPS6KB1, MAPK1, PIK3R1, NFKB1	9	247	8205	18.4548	0.00873591	0.000302554	0.000131928
KEGG_PATHWAY	hsa05210:Colorectal cancer	4	44.4444	5.99485e-05	MAPK8, RPS6KB1, MAPK1, PIK3R1	9	86	8205	42.4031	0.0102585	0.000343704	0.000149871
KEGG_PATHWAY	hsa04657:IL-17 signaling pathway	4	44.4444	7.82315e-05	HSP90AA1, MAPK8, MAPK1, NFKB1	9	94	8205	38.7943	0.0133662	0.000434059	0.00018927
KEGG_PATHWAY	hsa05215:Prostate cancer	4	44.4444	8.59311e-05	HSP90AA1, MAPK1, PIK3R1, NFKB1	9	97	8205	37.5945	0.0146721	0.000447883	0.000195298
KEGG_PATHWAY	hsa04666:Fc gamma R-mediated phagocytosis	4	44.4444	8.59311e-05	RPS6KB1, MAPK1, PRKCA, PIK3R1	9	97	8205	37.5945	0.0146721	0.000447883	0.000195298
KEGG_PATHWAY	hsa04914:Progesterone-mediated oocyte maturation	4	44.4444	9.98403e-05	HSP90AA1, MAPK8, MAPK1, PIK3R1	9	102	8205	35.7516	0.0170268	0.000478851	0.000208801
KEGG_PATHWAY	hsa05142:Chagas disease	4	44.4444	9.98403e-05	MAPK8, MAPK1, PIK3R1, NFKB1	9	102	8205	35.7516	0.0170268	0.000478851	0.000208801
KEGG_PATHWAY	hsa04625:C-type lectin receptor signaling pathway	4	44.4444	0.000105793	MAPK8, MAPK1, PIK3R1, NFKB1	9	104	8205	35.0641	0.0180327	0.000478851	0.000208801
KEGG_PATHWAY	hsa04660:T cell receptor signaling pathway	4	44.4444	0.000105793	MAPK8, MAPK1, PIK3R1, NFKB1	9	104	8205	35.0641	0.0180327	0.000478851	0.000208801
KEGG_PATHWAY	hsa04620:Toll-like receptor signaling pathway	4	44.4444	0.000105793	MAPK8, MAPK1, PIK3R1, NFKB1	9	104	8205	35.0641	0.0180327	0.000478851	0.000208801
KEGG_PATHWAY	hsa05206:MicroRNAs in cancer	5	55.5556	0.00012404	STAT3, MAPK1, PRKCA, PIK3R1, NFKB1	9	310	8205	14.7043	0.0211102	0.000547048	0.000238538
KEGG_PATHWAY	hsa04668:TNF signaling pathway	4	44.4444	0.000131922	MAPK8, MAPK1, PIK3R1, NFKB1	9	112	8205	32.5595	0.0224366	0.00055343	0.000241321
KEGG_PATHWAY	hsa05145:Toxoplasmosis	4	44.4444	0.000131922	MAPK8, STAT3, MAPK1, NFKB1	9	112	8205	32.5595	0.0224366	0.00055343	0.000241321
KEGG_PATHWAY	hsa04722:Neurotrophin signaling pathway	4	44.4444	0.000157979	MAPK8, MAPK1, PIK3R1, NFKB1	9	119	8205	30.6443	0.0268086	0.00064696	0.000282105
KEGG_PATHWAY	hsa04919:Thyroid hormone signaling pathway	4	44.4444	0.000165996	MAPK1, PRKCA, PIK3R1, ESR1	9	121	8205	30.1377	0.0281498	0.000663983	0.000289527
KEGG_PATHWAY	hsa04380:Osteoclast differentiation	4	44.4444	0.00019614	MAPK8, MAPK1, PIK3R1, NFKB1	9	128	8205	28.4896	0.0331766	0.000766729	0.000334329
KEGG_PATHWAY	hsa04068:FoxO signaling pathway	4	44.4444	0.00021008	MAPK8, STAT3, MAPK1, PIK3R1	9	131	8205	27.8372	0.0354924	0.000802974	0.000350134
KEGG_PATHWAY	hsa04210:Apoptosis	4	44.4444	0.000234724	MAPK8, MAPK1, PIK3R1, NFKB1	9	136	8205	26.8137	0.0395729	0.000844405	0.0003682
KEGG_PATHWAY	hsa05135:Yersinia infection	4	44.4444	0.000239868	MAPK8, MAPK1, PIK3R1, NFKB1	9	137	8205	26.618	0.0404225	0.000844405	0.0003682
KEGG_PATHWAY	hsa04910:Insulin signaling pathway	4	44.4444	0.000239868	MAPK8, RPS6KB1, MAPK1, PIK3R1	9	137	8205	26.618	0.0404225	0.000844405	0.0003682
KEGG_PATHWAY	hsa04915:Estrogen signaling pathway	4	44.4444	0.000245085	HSP90AA1, MAPK1, PIK3R1, ESR1	9	138	8205	26.4251	0.0412835	0.000844405	0.0003682
KEGG_PATHWAY	hsa05418:Fluid shear stress and atherosclerosis	4	44.4444	0.000250376	HSP90AA1, MAPK8, PIK3R1, NFKB1	9	139	8205	26.235	0.0421557	0.000844405	0.0003682
KEGG_PATHWAY	hsa05162:Measles	4	44.4444	0.000250376	MAPK8, STAT3, PIK3R1, NFKB1	9	139	8205	26.235	0.0421557	0.000844405	0.0003682
KEGG_PATHWAY	hsa04140:Autophagy - animal	4	44.4444	0.00026118	MAPK8, RPS6KB1, MAPK1, PIK3R1	9	141	8205	25.8629	0.0439344	0.000863902	0.000376701
KEGG_PATHWAY	hsa05224:Breast cancer	4	44.4444	0.000295401	RPS6KB1, MAPK1, PIK3R1, ESR1	9	147	8205	24.8073	0.049547	0.000958661	0.000418021
KEGG_PATHWAY	hsa04150:mTOR signaling pathway	4	44.4444	0.000352003	RPS6KB1, MAPK1, PRKCA, PIK3R1	9	156	8205	23.3761	0.0587581	0.00112119	0.000488893
KEGG_PATHWAY	hsa05160:Hepatitis C	4	44.4444	0.000358694	STAT3, MAPK1, PIK3R1, NFKB1	9	157	8205	23.2272	0.0598412	0.00112173	0.000489129
KEGG_PATHWAY	hsa05225:Hepatocellular carcinoma	4	44.4444	0.000437819	RPS6KB1, MAPK1, PRKCA, PIK3R1	9	168	8205	21.7063	0.0725546	0.00134473	0.000586364
KEGG_PATHWAY	hsa05164:Influenza A	4	44.4444	0.0004612	MAPK1, PRKCA, PIK3R1, NFKB1	9	171	8205	21.3255	0.0762786	0.00139169	0.000606843
KEGG_PATHWAY	hsa04960:Aldosterone-regulated sodium reabsorption	3	33.3333	0.000544679	MAPK1, PRKCA, PIK3R1	9	37	8205	73.9189	0.0894534	0.00161525	0.000704326
KEGG_PATHWAY	hsa04621:NOD-like receptor signaling pathway	4	44.4444	0.000571855	HSP90AA1, MAPK8, MAPK1, NFKB1	9	184	8205	19.8188	0.0937021	0.0016671	0.000726935
KEGG_PATHWAY	hsa04613:Neutrophil extracellular trap formation	4	44.4444	0.000628222	MAPK1, PRKCA, PIK3R1, NFKB1	9	190	8205	19.193	0.102451	0.0018009	0.000785277
KEGG_PATHWAY	hsa04062:Chemokine signaling pathway	4	44.4444	0.000647777	STAT3, MAPK1, PIK3R1, NFKB1	9	192	8205	18.9931	0.105467	0.00182652	0.000796447
KEGG_PATHWAY	hsa04510:Focal adhesion	4	44.4444	0.000740638	MAPK8, MAPK1, PRKCA, PIK3R1	9	201	8205	18.1426	0.119651	0.00204652	0.000892377
KEGG_PATHWAY	hsa05169:Epstein-Barr virus infection	4	44.4444	0.000751455	MAPK8, STAT3, PIK3R1, NFKB1	9	202	8205	18.0528	0.121289	0.00204652	0.000892377
KEGG_PATHWAY	hsa05415:Diabetic cardiomyopathy	4	44.4444	0.000762373	MAPK8, PRKCA, PIK3R1, NFKB1	9	203	8205	17.9639	0.122939	0.00204652	0.000892377
KEGG_PATHWAY	hsa05203:Viral carcinogenesis	4	44.4444	0.000773393	STAT3, MAPK1, PIK3R1, NFKB1	9	204	8205	17.8758	0.124601	0.00204652	0.000892377
KEGG_PATHWAY	hsa04930:Type II diabetes mellitus	3	33.3333	0.000842748	MAPK8, MAPK1, PIK3R1	9	46	8205	59.4565	0.13499	0.00219625	0.000957668
KEGG_PATHWAY	hsa04024:cAMP signaling pathway	4	44.4444	0.000976693	MAPK8, MAPK1, PIK3R1, NFKB1	9	221	8205	16.5008	0.154708	0.00249934	0.00108983
KEGG_PATHWAY	hsa05166:Human T-cell leukemia virus 1 infection	4	44.4444	0.000989613	MAPK8, MAPK1, PIK3R1, NFKB1	9	222	8205	16.4264	0.156586	0.00249934	0.00108983
KEGG_PATHWAY	hsa05208:Chemical carcinogenesis - reactive oxygen species	4	44.4444	0.00100264	MAPK8, MAPK1, PIK3R1, NFKB1	9	223	8205	16.3528	0.158476	0.00249934	0.00108983
KEGG_PATHWAY	hsa05132:Salmonella infection	4	44.4444	0.00138102	HSP90AA1, MAPK8, MAPK1, NFKB1	9	249	8205	14.6452	0.21156	0.00335366	0.00146235
KEGG_PATHWAY	hsa04370:VEGF signaling pathway	3	33.3333	0.00138436	MAPK1, PRKCA, PIK3R1	9	59	8205	46.3559	0.212014	0.00335366	0.00146235
KEGG_PATHWAY	hsa04929:GnRH secretion	3	33.3333	0.00162716	MAPK1, PRKCA, PIK3R1	9	64	8205	42.7344	0.244291	0.00388709	0.00169495
KEGG_PATHWAY	hsa04920:Adipocytokine signaling pathway	3	33.3333	0.00188888	MAPK8, STAT3, NFKB1	9	69	8205	39.6377	0.277614	0.00445052	0.00194063
KEGG_PATHWAY	hsa05214:Glioma	3	33.3333	0.00222775	MAPK1, PRKCA, PIK3R1	9	75	8205	36.4667	0.318597	0.00510827	0.00222775
KEGG_PATHWAY	hsa04010:MAPK signaling pathway	4	44.4444	0.00223024	MAPK8, MAPK1, PRKCA, NFKB1	9	294	8205	12.4036	0.318888	0.00510827	0.00223024
KEGG_PATHWAY	hsa05133:Pertussis	3	33.3333	0.00228684	MAPK8, MAPK1, NFKB1	9	76	8205	35.9868	0.325503	0.00510827	0.00228684
KEGG_PATHWAY	hsa05220:Chronic myeloid leukemia	3	33.3333	0.00228684	MAPK1, PIK3R1, NFKB1	9	76	8205	35.9868	0.325503	0.00510827	0.00228684
KEGG_PATHWAY	hsa04662:B cell receptor signaling pathway	3	33.3333	0.00265697	MAPK1, PIK3R1, NFKB1	9	82	8205	33.3537	0.367204	0.00585896	0.00265697
KEGG_PATHWAY	hsa04211:Longevity regulating pathway	3	33.3333	0.00312229	RPS6KB1, PIK3R1, NFKB1	9	89	8205	30.7303	0.416012	0.0067333	0.00312229
KEGG_PATHWAY	hsa05165:Human papillomavirus infection	4	44.4444	0.00313177	RPS6KB1, MAPK1, PIK3R1, NFKB1	9	331	8205	11.0171	0.416966	0.0067333	0.00313177
KEGG_PATHWAY	hsa04658:Th1 and Th2 cell differentiation	3	33.3333	0.00333268	MAPK8, MAPK1, NFKB1	9	92	8205	29.7283	0.436832	0.0070768	0.00333268
KEGG_PATHWAY	hsa04912:GnRH signaling pathway	3	33.3333	0.00340426	MAPK8, MAPK1, PRKCA	9	93	8205	29.4086	0.443747	0.00714064	0.00340426
KEGG_PATHWAY	hsa04750:Inflammatory mediator regulation of TRP channels	3	33.3333	0.00377301	MAPK8, PRKCA, PIK3R1	9	98	8205	27.9082	0.47805	0.00781876	0.00377301
KEGG_PATHWAY	hsa05146:Amoebiasis	3	33.3333	0.00408095	PRKCA, PIK3R1, NFKB1	9	102	8205	26.8137	0.50508	0.00835623	0.00408095
KEGG_PATHWAY	hsa05010:Alzheimer disease	4	44.4444	0.00477604	MAPK8, MAPK1, PIK3R1, NFKB1	9	384	8205	9.49653	0.561084	0.00966447	0.00477604
KEGG_PATHWAY	hsa04725:Cholinergic synapse	3	33.3333	0.00498654	MAPK1, PRKCA, PIK3R1	9	113	8205	24.2035	0.576766	0.00997307	0.00498654
KEGG_PATHWAY	hsa04650:Natural killer cell mediated cytotoxicity	3	33.3333	0.00616623	MAPK1, PRKCA, PIK3R1	9	126	8205	21.7063	0.654884	0.0121907	0.00616623
KEGG_PATHWAY	hsa05017:Spinocerebellar ataxia	3	33.3333	0.00788404	MAPK8, PRKCA, PIK3R1	9	143	8205	19.1259	0.743706	0.0152366	0.00788404
KEGG_PATHWAY	hsa04550:Signaling pathways regulating pluripotency of stem cells	3	33.3333	0.00788404	STAT3, MAPK1, PIK3R1	9	143	8205	19.1259	0.743706	0.0152366	0.00788404
KEGG_PATHWAY	hsa04723:Retrograde endocannabinoid signaling	3	33.3333	0.00842636	MAPK8, MAPK1, PRKCA	9	148	8205	18.4797	0.76671	0.0159267	0.00842636
KEGG_PATHWAY	hsa04072:Phospholipase D signaling pathway	3	33.3333	0.00842636	MAPK1, PRKCA, PIK3R1	9	148	8205	18.4797	0.76671	0.0159267	0.00842636
KEGG_PATHWAY	hsa05226:Gastric cancer	3	33.3333	0.00853682	RPS6KB1, MAPK1, PIK3R1	9	149	8205	18.3557	0.771138	0.0159601	0.00853682
KEGG_PATHWAY	hsa05022:Pathways of neurodegeneration - multiple diseases	4	44.4444	0.00872484	MAPK8, MAPK1, PRKCA, NFKB1	9	476	8205	7.66106	0.778483	0.0161363	0.00872484
KEGG_PATHWAY	hsa04932:Non-alcoholic fatty liver disease	3	33.3333	0.00921348	MAPK8, PIK3R1, NFKB1	9	155	8205	17.6452	0.796495	0.0168587	0.00921348
KEGG_PATHWAY	hsa04218:Cellular senescence	3	33.3333	0.00932857	MAPK1, PIK3R1, NFKB1	9	156	8205	17.5321	0.800521	0.0168896	0.00932857
KEGG_PATHWAY	hsa04217:Necroptosis	3	33.3333	0.00967775	HSP90AA1, MAPK8, STAT3	9	159	8205	17.2013	0.812257	0.0173393	0.00967775
KEGG_PATHWAY	hsa05152:Tuberculosis	3	33.3333	0.012285	MAPK8, MAPK1, NFKB1	9	180	8205	15.1944	0.8807	0.0217837	0.012285
KEGG_PATHWAY	hsa04360:Axon guidance	3	33.3333	0.012548	MAPK1, PRKCA, PIK3R1	9	182	8205	15.0275	0.88604	0.022023	0.012548
KEGG_PATHWAY	hsa05130:Pathogenic Escherichia coli infection	3	33.3333	0.0146	MAPK8, MAPK1, NFKB1	9	197	8205	13.8832	0.920318	0.0253656	0.0146
KEGG_PATHWAY	hsa04015:Rap1 signaling pathway	3	33.3333	0.0164902	MAPK1, PRKCA, PIK3R1	9	210	8205	13.0238	0.942729	0.0283631	0.0164902
KEGG_PATHWAY	hsa05020:Prion disease	3	33.3333	0.0270493	MAPK8, MAPK1, PIK3R1	9	273	8205	10.0183	0.991054	0.0460641	0.0270493
KEGG_PATHWAY	hsa04961:Endocrine and other factor-regulated calcium reabsorption	2	22.2222	0.0505436	PRKCA, ESR1	9	53	8205	34.4025	0.999866	0.0852303	0.0505436
KEGG_PATHWAY	hsa05213:Endometrial cancer	2	22.2222	0.0551943	MAPK1, PIK3R1	9	58	8205	31.4368	0.999943	0.0921692	0.0551943
KEGG_PATHWAY	hsa04730:Long-term depression	2	22.2222	0.0570491	MAPK1, PRKCA	9	60	8205	30.3889	0.999959	0.0943504	0.0570491
KEGG_PATHWAY	hsa04213:Longevity regulating pathway - multiple species	2	22.2222	0.0589006	RPS6KB1, PIK3R1	9	62	8205	29.4086	0.999971	0.0964848	0.0589006
KEGG_PATHWAY	hsa05321:Inflammatory bowel disease	2	22.2222	0.0616719	STAT3, NFKB1	9	65	8205	28.0513	0.999982	0.100071	0.0616719
KEGG_PATHWAY	hsa04720:Long-term potentiation	2	22.2222	0.0635155	MAPK1, PRKCA	9	67	8205	27.2139	0.999987	0.1021	0.0635155
KEGG_PATHWAY	hsa05211:Renal cell carcinoma	2	22.2222	0.0653559	MAPK1, PIK3R1	9	69	8205	26.4251	0.999991	0.102696	0.0653559
KEGG_PATHWAY	hsa05120:Epithelial cell signaling in Helicobacter pylori infection	2	22.2222	0.0662749	MAPK8, NFKB1	9	70	8205	26.0476	0.999992	0.102696	0.0662749
KEGG_PATHWAY	hsa05230:Central carbon metabolism in cancer	2	22.2222	0.0662749	MAPK1, PIK3R1	9	70	8205	26.0476	0.999992	0.102696	0.0662749
KEGG_PATHWAY	hsa04622:RIG-I-like receptor signaling pathway	2	22.2222	0.0662749	MAPK8, NFKB1	9	70	8205	26.0476	0.999992	0.102696	0.0662749
KEGG_PATHWAY	hsa05218:Melanoma	2	22.2222	0.0681106	MAPK1, PIK3R1	9	72	8205	25.3241	0.999995	0.104598	0.0681106
KEGG_PATHWAY	hsa01524:Platinum drug resistance	2	22.2222	0.0690273	MAPK1, PIK3R1	9	73	8205	24.9772	0.999995	0.105068	0.0690273
KEGG_PATHWAY	hsa05140:Leishmaniasis	2	22.2222	0.072686	MAPK1, NFKB1	9	77	8205	23.6797	0.999998	0.109667	0.072686
KEGG_PATHWAY	hsa04540:Gap junction	2	22.2222	0.0826827	MAPK1, PRKCA	9	88	8205	20.7197	1	0.123664	0.0826827
KEGG_PATHWAY	hsa05222:Small cell lung cancer	2	22.2222	0.0862944	PIK3R1, NFKB1	9	92	8205	19.8188	1	0.127954	0.0862944
KEGG_PATHWAY	hsa04350:TGF-beta signaling pathway	2	22.2222	0.088995	RPS6KB1, MAPK1	9	95	8205	19.193	1	0.13083	0.088995
KEGG_PATHWAY	hsa04070:Phosphatidylinositol signaling system	2	22.2222	0.0907915	PRKCA, PIK3R1	9	97	8205	18.7973	1	0.131228	0.0907915
KEGG_PATHWAY	hsa04713:Circadian entrainment	2	22.2222	0.0907915	MAPK1, PRKCA	9	97	8205	18.7973	1	0.131228	0.0907915
KEGG_PATHWAY	hsa04916:Melanogenesis	2	22.2222	0.0943752	MAPK1, PRKCA	9	101	8205	18.0528	1	0.135271	0.0943752
KEGG_PATHWAY	hsa04928:Parathyroid hormone synthesis, secretion and action	2	22.2222	0.0988375	MAPK1, PRKCA	9	106	8205	17.2013	1	0.140496	0.0988375
