# Supplementary material for: Unveiling the mechanism of calcitriol in treating type 2 diabetes mellitus: A combined network pharmacology and in vitro approach targeting ERS-related pathways
Source: PLoS One. 2026 Apr 16;21(4):e0347246. doi: 10.1371/journal.pone.0347246 (PMC13086306; doi:10.1371/journal.pone.0347246)
Supplement: S7 Table — Abbreviations: KEGG: Kyoto Encyclopedia of Genes and Genomes. (XLSX) [file pone.0347246.s011.xlsx]

## Sheet: Sheet1
class I	class II	class III	class III genes	class III gene count	class II genes	class II gene count
Human Diseases	Cancer: overview	Chemical carcinogenesis - receptor activation	HSP90AA1/RPS6KB1/STAT3/MAPK1/PRKCA/PIK3R1/ESR1/NFKB1	8	HSP90AA1/RPS6KB1/STAT3/MAPK1/PRKCA/PIK3R1/ESR1/NFKB1/MAPK8	9
Human Diseases	Cancer: overview	Pathways in cancer	HSP90AA1/MAPK8/RPS6KB1/STAT3/MAPK1/PRKCA/PIK3R1/ESR1/NFKB1	9	HSP90AA1/RPS6KB1/STAT3/MAPK1/PRKCA/PIK3R1/ESR1/NFKB1/MAPK8	9
Organismal Systems	Endocrine system	Prolactin signaling pathway	MAPK8/STAT3/MAPK1/PIK3R1/ESR1/NFKB1	6	MAPK8/STAT3/MAPK1/PIK3R1/ESR1/NFKB1/PRKCA/HSP90AA1/RPS6KB1	9
Human Diseases	Cancer: specific types	Pancreatic cancer	MAPK8/RPS6KB1/STAT3/MAPK1/PIK3R1/NFKB1	6	MAPK8/RPS6KB1/STAT3/MAPK1/PIK3R1/NFKB1/PRKCA/HSP90AA1/ESR1	9
Human Diseases	Cardiovascular disease	Lipid and atherosclerosis	HSP90AA1/MAPK8/STAT3/MAPK1/PRKCA/PIK3R1/NFKB1	7	HSP90AA1/MAPK8/STAT3/MAPK1/PRKCA/PIK3R1/NFKB1	7
Human Diseases	Endocrine and metabolic disease	AGE-RAGE signaling pathway in diabetic complications	MAPK8/STAT3/MAPK1/PRKCA/PIK3R1/NFKB1	6	MAPK8/STAT3/MAPK1/PRKCA/PIK3R1/NFKB1/RPS6KB1	7
Environmental Information Processing	Signal transduction	HIF-1 signaling pathway	RPS6KB1/STAT3/MAPK1/PRKCA/PIK3R1/NFKB1	6	RPS6KB1/STAT3/MAPK1/PRKCA/PIK3R1/NFKB1/MAPK8/HSP90AA1	8
Human Diseases	Infectious disease: viral	Hepatitis B	MAPK8/STAT3/MAPK1/PRKCA/PIK3R1/NFKB1	6	MAPK8/STAT3/MAPK1/PRKCA/PIK3R1/NFKB1/RPS6KB1	7
Human Diseases	Cancer: specific types	Acute myeloid leukemia	RPS6KB1/STAT3/MAPK1/PIK3R1/NFKB1	5	MAPK8/RPS6KB1/STAT3/MAPK1/PIK3R1/NFKB1/PRKCA/HSP90AA1/ESR1	9
Human Diseases	Cancer: overview	Proteoglycans in cancer	RPS6KB1/STAT3/MAPK1/PRKCA/PIK3R1/ESR1	6	HSP90AA1/RPS6KB1/STAT3/MAPK1/PRKCA/PIK3R1/ESR1/NFKB1/MAPK8	9
Human Diseases	Drug resistance: antineoplastic	EGFR tyrosine kinase inhibitor resistance	RPS6KB1/STAT3/MAPK1/PRKCA/PIK3R1	5	RPS6KB1/STAT3/MAPK1/PRKCA/PIK3R1/MAPK8/ESR1	7
Human Diseases	Infectious disease: viral	Human immunodeficiency virus 1 infection	MAPK8/RPS6KB1/MAPK1/PRKCA/PIK3R1/NFKB1	6	MAPK8/STAT3/MAPK1/PRKCA/PIK3R1/NFKB1/RPS6KB1	7
Environmental Information Processing	Signal transduction	ErbB signaling pathway	MAPK8/RPS6KB1/MAPK1/PRKCA/PIK3R1	5	RPS6KB1/STAT3/MAPK1/PRKCA/PIK3R1/NFKB1/MAPK8/HSP90AA1	8
Human Diseases	Infectious disease: viral	Human cytomegalovirus infection	RPS6KB1/STAT3/MAPK1/PRKCA/PIK3R1/NFKB1	6	MAPK8/STAT3/MAPK1/PRKCA/PIK3R1/NFKB1/RPS6KB1	7
Human Diseases	Cancer: overview	PD-L1 expression and PD-1 checkpoint pathway in cancer	RPS6KB1/STAT3/MAPK1/PIK3R1/NFKB1	5	HSP90AA1/RPS6KB1/STAT3/MAPK1/PRKCA/PIK3R1/ESR1/NFKB1/MAPK8	9
Human Diseases	Infectious disease: viral	Coronavirus disease - COVID-19	MAPK8/STAT3/MAPK1/PRKCA/PIK3R1/NFKB1	6	MAPK8/STAT3/MAPK1/PRKCA/PIK3R1/NFKB1/RPS6KB1	7
Human Diseases	Cancer: overview	Choline metabolism in cancer	MAPK8/RPS6KB1/MAPK1/PRKCA/PIK3R1	5	HSP90AA1/RPS6KB1/STAT3/MAPK1/PRKCA/PIK3R1/ESR1/NFKB1/MAPK8	9
Human Diseases	Drug resistance: antineoplastic	Endocrine resistance	MAPK8/RPS6KB1/MAPK1/PIK3R1/ESR1	5	RPS6KB1/STAT3/MAPK1/PRKCA/PIK3R1/MAPK8/ESR1	7
Organismal Systems	Immune system	Th17 cell differentiation	HSP90AA1/MAPK8/STAT3/MAPK1/NFKB1	5	HSP90AA1/MAPK8/STAT3/MAPK1/NFKB1/PRKCA/PIK3R1/RPS6KB1	8
Human Diseases	Endocrine and metabolic disease	Insulin resistance	MAPK8/RPS6KB1/STAT3/PIK3R1/NFKB1	5	MAPK8/STAT3/MAPK1/PRKCA/PIK3R1/NFKB1/RPS6KB1	7
Environmental Information Processing	Signal transduction	Sphingolipid signaling pathway	MAPK8/MAPK1/PRKCA/PIK3R1/NFKB1	5	RPS6KB1/STAT3/MAPK1/PRKCA/PIK3R1/NFKB1/MAPK8/HSP90AA1	8
Organismal Systems	Endocrine system	Relaxin signaling pathway	MAPK8/MAPK1/PRKCA/PIK3R1/NFKB1	5	MAPK8/STAT3/MAPK1/PIK3R1/ESR1/NFKB1/PRKCA/HSP90AA1/RPS6KB1	9
Environmental Information Processing	Signal transduction	PI3K-Akt signaling pathway	HSP90AA1/RPS6KB1/MAPK1/PRKCA/PIK3R1/NFKB1	6	RPS6KB1/STAT3/MAPK1/PRKCA/PIK3R1/NFKB1/MAPK8/HSP90AA1	8
Human Diseases	Infectious disease: viral	Kaposi sarcoma-associated herpesvirus infection	MAPK8/STAT3/MAPK1/PIK3R1/NFKB1	5	MAPK8/STAT3/MAPK1/PRKCA/PIK3R1/NFKB1/RPS6KB1	7
Organismal Systems	Immune system	Fc epsilon RI signaling pathway	MAPK8/MAPK1/PRKCA/PIK3R1	4	HSP90AA1/MAPK8/STAT3/MAPK1/NFKB1/PRKCA/PIK3R1/RPS6KB1	8
Human Diseases	Cancer: specific types	Non-small cell lung cancer	STAT3/MAPK1/PRKCA/PIK3R1	4	MAPK8/RPS6KB1/STAT3/MAPK1/PIK3R1/NFKB1/PRKCA/HSP90AA1/ESR1	9
Environmental Information Processing	Signal transduction	Ras signaling pathway	MAPK8/MAPK1/PRKCA/PIK3R1/NFKB1	5	RPS6KB1/STAT3/MAPK1/PRKCA/PIK3R1/NFKB1/MAPK8/HSP90AA1	8
Human Diseases	Infectious disease: bacterial	Shigellosis	MAPK8/RPS6KB1/MAPK1/PIK3R1/NFKB1	5	MAPK8/RPS6KB1/MAPK1/PIK3R1/NFKB1/HSP90AA1	6
Human Diseases	Cancer: specific types	Colorectal cancer	MAPK8/RPS6KB1/MAPK1/PIK3R1	4	MAPK8/RPS6KB1/STAT3/MAPK1/PIK3R1/NFKB1/PRKCA/HSP90AA1/ESR1	9
Organismal Systems	Immune system	IL-17 signaling pathway	HSP90AA1/MAPK8/MAPK1/NFKB1	4	HSP90AA1/MAPK8/STAT3/MAPK1/NFKB1/PRKCA/PIK3R1/RPS6KB1	8
Human Diseases	Cancer: specific types	Prostate cancer	HSP90AA1/MAPK1/PIK3R1/NFKB1	4	MAPK8/RPS6KB1/STAT3/MAPK1/PIK3R1/NFKB1/PRKCA/HSP90AA1/ESR1	9
Organismal Systems	Immune system	Fc gamma R-mediated phagocytosis	RPS6KB1/MAPK1/PRKCA/PIK3R1	4	HSP90AA1/MAPK8/STAT3/MAPK1/NFKB1/PRKCA/PIK3R1/RPS6KB1	8
Organismal Systems	Endocrine system	Progesterone-mediated oocyte maturation	HSP90AA1/MAPK8/MAPK1/PIK3R1	4	MAPK8/STAT3/MAPK1/PIK3R1/ESR1/NFKB1/PRKCA/HSP90AA1/RPS6KB1	9
Human Diseases	Infectious disease: parasitic	Chagas disease	MAPK8/MAPK1/PIK3R1/NFKB1	4	MAPK8/MAPK1/PIK3R1/NFKB1/STAT3/PRKCA	6
Organismal Systems	Immune system	C-type lectin receptor signaling pathway	MAPK8/MAPK1/PIK3R1/NFKB1	4	HSP90AA1/MAPK8/STAT3/MAPK1/NFKB1/PRKCA/PIK3R1/RPS6KB1	8
Organismal Systems	Immune system	T cell receptor signaling pathway	MAPK8/MAPK1/PIK3R1/NFKB1	4	HSP90AA1/MAPK8/STAT3/MAPK1/NFKB1/PRKCA/PIK3R1/RPS6KB1	8
Organismal Systems	Immune system	Toll-like receptor signaling pathway	MAPK8/MAPK1/PIK3R1/NFKB1	4	HSP90AA1/MAPK8/STAT3/MAPK1/NFKB1/PRKCA/PIK3R1/RPS6KB1	8
Human Diseases	Cancer: overview	MicroRNAs in cancer	STAT3/MAPK1/PRKCA/PIK3R1/NFKB1	5	HSP90AA1/RPS6KB1/STAT3/MAPK1/PRKCA/PIK3R1/ESR1/NFKB1/MAPK8	9
Environmental Information Processing	Signal transduction	TNF signaling pathway	MAPK8/MAPK1/PIK3R1/NFKB1	4	RPS6KB1/STAT3/MAPK1/PRKCA/PIK3R1/NFKB1/MAPK8/HSP90AA1	8
Human Diseases	Infectious disease: parasitic	Toxoplasmosis	MAPK8/STAT3/MAPK1/NFKB1	4	MAPK8/MAPK1/PIK3R1/NFKB1/STAT3/PRKCA	6
Organismal Systems	Nervous system	Neurotrophin signaling pathway	MAPK8/MAPK1/PIK3R1/NFKB1	4	MAPK8/MAPK1/PIK3R1/NFKB1/PRKCA	5
Organismal Systems	Endocrine system	Thyroid hormone signaling pathway	MAPK1/PRKCA/PIK3R1/ESR1	4	MAPK8/STAT3/MAPK1/PIK3R1/ESR1/NFKB1/PRKCA/HSP90AA1/RPS6KB1	9
Organismal Systems	Development and regeneration	Osteoclast differentiation	MAPK8/MAPK1/PIK3R1/NFKB1	4	MAPK8/MAPK1/PIK3R1/NFKB1/PRKCA	5
Environmental Information Processing	Signal transduction	FoxO signaling pathway	MAPK8/STAT3/MAPK1/PIK3R1	4	RPS6KB1/STAT3/MAPK1/PRKCA/PIK3R1/NFKB1/MAPK8/HSP90AA1	8
Cellular Processes	Cell growth and death	Apoptosis	MAPK8/MAPK1/PIK3R1/NFKB1	4	MAPK8/MAPK1/PIK3R1/NFKB1/HSP90AA1/STAT3	6
Human Diseases	Infectious disease: bacterial	Yersinia infection	MAPK8/MAPK1/PIK3R1/NFKB1	4	MAPK8/RPS6KB1/MAPK1/PIK3R1/NFKB1/HSP90AA1	6
Organismal Systems	Endocrine system	Insulin signaling pathway	MAPK8/RPS6KB1/MAPK1/PIK3R1	4	MAPK8/STAT3/MAPK1/PIK3R1/ESR1/NFKB1/PRKCA/HSP90AA1/RPS6KB1	9
Organismal Systems	Endocrine system	Estrogen signaling pathway	HSP90AA1/MAPK1/PIK3R1/ESR1	4	MAPK8/STAT3/MAPK1/PIK3R1/ESR1/NFKB1/PRKCA/HSP90AA1/RPS6KB1	9
Human Diseases	Cardiovascular disease	Fluid shear stress and atherosclerosis	HSP90AA1/MAPK8/PIK3R1/NFKB1	4	HSP90AA1/MAPK8/STAT3/MAPK1/PRKCA/PIK3R1/NFKB1	7
Human Diseases	Infectious disease: viral	Measles	MAPK8/STAT3/PIK3R1/NFKB1	4	MAPK8/STAT3/MAPK1/PRKCA/PIK3R1/NFKB1/RPS6KB1	7
Cellular Processes	Transport and catabolism	Autophagy - animal	MAPK8/RPS6KB1/MAPK1/PIK3R1	4	MAPK8/RPS6KB1/MAPK1/PIK3R1	4
Human Diseases	Cancer: specific types	Breast cancer	RPS6KB1/MAPK1/PIK3R1/ESR1	4	MAPK8/RPS6KB1/STAT3/MAPK1/PIK3R1/NFKB1/PRKCA/HSP90AA1/ESR1	9
Environmental Information Processing	Signal transduction	mTOR signaling pathway	RPS6KB1/MAPK1/PRKCA/PIK3R1	4	RPS6KB1/STAT3/MAPK1/PRKCA/PIK3R1/NFKB1/MAPK8/HSP90AA1	8
Human Diseases	Infectious disease: viral	Hepatitis C	STAT3/MAPK1/PIK3R1/NFKB1	4	MAPK8/STAT3/MAPK1/PRKCA/PIK3R1/NFKB1/RPS6KB1	7
Human Diseases	Cancer: specific types	Hepatocellular carcinoma	RPS6KB1/MAPK1/PRKCA/PIK3R1	4	MAPK8/RPS6KB1/STAT3/MAPK1/PIK3R1/NFKB1/PRKCA/HSP90AA1/ESR1	9
Human Diseases	Infectious disease: viral	Influenza A	MAPK1/PRKCA/PIK3R1/NFKB1	4	MAPK8/STAT3/MAPK1/PRKCA/PIK3R1/NFKB1/RPS6KB1	7
Organismal Systems	Excretory system	Aldosterone-regulated sodium reabsorption	MAPK1/PRKCA/PIK3R1	3	MAPK1/PRKCA/PIK3R1	3
Organismal Systems	Immune system	NOD-like receptor signaling pathway	HSP90AA1/MAPK8/MAPK1/NFKB1	4	HSP90AA1/MAPK8/STAT3/MAPK1/NFKB1/PRKCA/PIK3R1/RPS6KB1	8
Organismal Systems	Immune system	Neutrophil extracellular trap formation	MAPK1/PRKCA/PIK3R1/NFKB1	4	HSP90AA1/MAPK8/STAT3/MAPK1/NFKB1/PRKCA/PIK3R1/RPS6KB1	8
Organismal Systems	Immune system	Chemokine signaling pathway	STAT3/MAPK1/PIK3R1/NFKB1	4	HSP90AA1/MAPK8/STAT3/MAPK1/NFKB1/PRKCA/PIK3R1/RPS6KB1	8
Cellular Processes	Cellular community - eukaryotes	Focal adhesion	MAPK8/MAPK1/PRKCA/PIK3R1	4	MAPK8/MAPK1/PRKCA/PIK3R1/STAT3	5
Human Diseases	Infectious disease: viral	Epstein-Barr virus infection	MAPK8/STAT3/PIK3R1/NFKB1	4	MAPK8/STAT3/MAPK1/PRKCA/PIK3R1/NFKB1/RPS6KB1	7
Human Diseases	Cardiovascular disease	Diabetic cardiomyopathy	MAPK8/PRKCA/PIK3R1/NFKB1	4	HSP90AA1/MAPK8/STAT3/MAPK1/PRKCA/PIK3R1/NFKB1	7
Human Diseases	Cancer: overview	Viral carcinogenesis	STAT3/MAPK1/PIK3R1/NFKB1	4	HSP90AA1/RPS6KB1/STAT3/MAPK1/PRKCA/PIK3R1/ESR1/NFKB1/MAPK8	9
Human Diseases	Endocrine and metabolic disease	Type II diabetes mellitus	MAPK8/MAPK1/PIK3R1	3	MAPK8/STAT3/MAPK1/PRKCA/PIK3R1/NFKB1/RPS6KB1	7
Environmental Information Processing	Signal transduction	cAMP signaling pathway	MAPK8/MAPK1/PIK3R1/NFKB1	4	RPS6KB1/STAT3/MAPK1/PRKCA/PIK3R1/NFKB1/MAPK8/HSP90AA1	8
Human Diseases	Infectious disease: viral	Human T-cell leukemia virus 1 infection	MAPK8/MAPK1/PIK3R1/NFKB1	4	MAPK8/STAT3/MAPK1/PRKCA/PIK3R1/NFKB1/RPS6KB1	7
Human Diseases	Cancer: overview	Chemical carcinogenesis - reactive oxygen species	MAPK8/MAPK1/PIK3R1/NFKB1	4	HSP90AA1/RPS6KB1/STAT3/MAPK1/PRKCA/PIK3R1/ESR1/NFKB1/MAPK8	9
Human Diseases	Infectious disease: bacterial	Salmonella infection	HSP90AA1/MAPK8/MAPK1/NFKB1	4	MAPK8/RPS6KB1/MAPK1/PIK3R1/NFKB1/HSP90AA1	6
Environmental Information Processing	Signal transduction	VEGF signaling pathway	MAPK1/PRKCA/PIK3R1	3	RPS6KB1/STAT3/MAPK1/PRKCA/PIK3R1/NFKB1/MAPK8/HSP90AA1	8
Organismal Systems	Endocrine system	GnRH secretion	MAPK1/PRKCA/PIK3R1	3	MAPK8/STAT3/MAPK1/PIK3R1/ESR1/NFKB1/PRKCA/HSP90AA1/RPS6KB1	9
Organismal Systems	Endocrine system	Adipocytokine signaling pathway	MAPK8/STAT3/NFKB1	3	MAPK8/STAT3/MAPK1/PIK3R1/ESR1/NFKB1/PRKCA/HSP90AA1/RPS6KB1	9
Human Diseases	Cancer: specific types	Glioma	MAPK1/PRKCA/PIK3R1	3	MAPK8/RPS6KB1/STAT3/MAPK1/PIK3R1/NFKB1/PRKCA/HSP90AA1/ESR1	9
Environmental Information Processing	Signal transduction	MAPK signaling pathway	MAPK8/MAPK1/PRKCA/NFKB1	4	RPS6KB1/STAT3/MAPK1/PRKCA/PIK3R1/NFKB1/MAPK8/HSP90AA1	8
Human Diseases	Infectious disease: bacterial	Pertussis	MAPK8/MAPK1/NFKB1	3	MAPK8/RPS6KB1/MAPK1/PIK3R1/NFKB1/HSP90AA1	6
Human Diseases	Cancer: specific types	Chronic myeloid leukemia	MAPK1/PIK3R1/NFKB1	3	MAPK8/RPS6KB1/STAT3/MAPK1/PIK3R1/NFKB1/PRKCA/HSP90AA1/ESR1	9
Organismal Systems	Immune system	B cell receptor signaling pathway	MAPK1/PIK3R1/NFKB1	3	HSP90AA1/MAPK8/STAT3/MAPK1/NFKB1/PRKCA/PIK3R1/RPS6KB1	8
Organismal Systems	Aging	Longevity regulating pathway	RPS6KB1/PIK3R1/NFKB1	3	RPS6KB1/PIK3R1/NFKB1	3
Human Diseases	Infectious disease: viral	Human papillomavirus infection	RPS6KB1/MAPK1/PIK3R1/NFKB1	4	MAPK8/STAT3/MAPK1/PRKCA/PIK3R1/NFKB1/RPS6KB1	7
Organismal Systems	Immune system	Th1 and Th2 cell differentiation	MAPK8/MAPK1/NFKB1	3	HSP90AA1/MAPK8/STAT3/MAPK1/NFKB1/PRKCA/PIK3R1/RPS6KB1	8
Organismal Systems	Endocrine system	GnRH signaling pathway	MAPK8/MAPK1/PRKCA	3	MAPK8/STAT3/MAPK1/PIK3R1/ESR1/NFKB1/PRKCA/HSP90AA1/RPS6KB1	9
Organismal Systems	Sensory system	Inflammatory mediator regulation of TRP channels	MAPK8/PRKCA/PIK3R1	3	MAPK8/PRKCA/PIK3R1	3
Human Diseases	Infectious disease: parasitic	Amoebiasis	PRKCA/PIK3R1/NFKB1	3	MAPK8/MAPK1/PIK3R1/NFKB1/STAT3/PRKCA	6
Human Diseases	Neurodegenerative disease	Alzheimer disease	MAPK8/MAPK1/PIK3R1/NFKB1	4	MAPK8/MAPK1/PIK3R1/NFKB1/PRKCA	5
Organismal Systems	Nervous system	Cholinergic synapse	MAPK1/PRKCA/PIK3R1	3	MAPK8/MAPK1/PIK3R1/NFKB1/PRKCA	5
Organismal Systems	Immune system	Natural killer cell mediated cytotoxicity	MAPK1/PRKCA/PIK3R1	3	HSP90AA1/MAPK8/STAT3/MAPK1/NFKB1/PRKCA/PIK3R1/RPS6KB1	8
Human Diseases	Neurodegenerative disease	Spinocerebellar ataxia	MAPK8/PRKCA/PIK3R1	3	MAPK8/MAPK1/PIK3R1/NFKB1/PRKCA	5
Cellular Processes	Cellular community - eukaryotes	Signaling pathways regulating pluripotency of stem cells	STAT3/MAPK1/PIK3R1	3	MAPK8/MAPK1/PRKCA/PIK3R1/STAT3	5
Organismal Systems	Nervous system	Retrograde endocannabinoid signaling	MAPK8/MAPK1/PRKCA	3	MAPK8/MAPK1/PIK3R1/NFKB1/PRKCA	5
Environmental Information Processing	Signal transduction	Phospholipase D signaling pathway	MAPK1/PRKCA/PIK3R1	3	RPS6KB1/STAT3/MAPK1/PRKCA/PIK3R1/NFKB1/MAPK8/HSP90AA1	8
Human Diseases	Cancer: specific types	Gastric cancer	RPS6KB1/MAPK1/PIK3R1	3	MAPK8/RPS6KB1/STAT3/MAPK1/PIK3R1/NFKB1/PRKCA/HSP90AA1/ESR1	9
Human Diseases	Neurodegenerative disease	Pathways of neurodegeneration - multiple diseases	MAPK8/MAPK1/PRKCA/NFKB1	4	MAPK8/MAPK1/PIK3R1/NFKB1/PRKCA	5
Human Diseases	Endocrine and metabolic disease	Non-alcoholic fatty liver disease	MAPK8/PIK3R1/NFKB1	3	MAPK8/STAT3/MAPK1/PRKCA/PIK3R1/NFKB1/RPS6KB1	7
Cellular Processes	Cell growth and death	Cellular senescence	MAPK1/PIK3R1/NFKB1	3	MAPK8/MAPK1/PIK3R1/NFKB1/HSP90AA1/STAT3	6
Cellular Processes	Cell growth and death	Necroptosis	HSP90AA1/MAPK8/STAT3	3	MAPK8/MAPK1/PIK3R1/NFKB1/HSP90AA1/STAT3	6
Human Diseases	Infectious disease: bacterial	Tuberculosis	MAPK8/MAPK1/NFKB1	3	MAPK8/RPS6KB1/MAPK1/PIK3R1/NFKB1/HSP90AA1	6
Organismal Systems	Development and regeneration	Axon guidance	MAPK1/PRKCA/PIK3R1	3	MAPK8/MAPK1/PIK3R1/NFKB1/PRKCA	5
Human Diseases	Infectious disease: bacterial	Pathogenic Escherichia coli infection	MAPK8/MAPK1/NFKB1	3	MAPK8/RPS6KB1/MAPK1/PIK3R1/NFKB1/HSP90AA1	6
Environmental Information Processing	Signal transduction	Rap1 signaling pathway	MAPK1/PRKCA/PIK3R1	3	RPS6KB1/STAT3/MAPK1/PRKCA/PIK3R1/NFKB1/MAPK8/HSP90AA1	8
Human Diseases	Neurodegenerative disease	Prion disease	MAPK8/MAPK1/PIK3R1	3	MAPK8/MAPK1/PIK3R1/NFKB1/PRKCA	5
